# Supplementary material for: MethGo: a comprehensive tool for analyzing whole-genome bisulfite sequencing data
Source: BMC Genomics. 2015 Dec 9;16(Suppl 12):S11. doi: 10.1186/1471-2164-16-S12-S11 (PMC4682368; doi:10.1186/1471-2164-16-S12-S11)
Supplement: Additional file 3 — DNA methylation of genes in wild-type Arabidopsis. Average DNA methylation levels of regions related to genes, including promoter, gene body, exon, and intron. [file 1471-2164-16-S12-S11-S3.xlsx]

## Sheet: CG
gene ID	pmt	gene body	exon	intron
1-Oct	0.032	0.249	0.25	0
2-Cy	0.03	0.168	0.212	0.102
2-Oct	0.005	0.037	0.037
2A6	0.024	0.025	0.026	0.017
3-Oct	0.013	0.028	0.028
3BETAHSD/D1	0.277	0.158	0.097	0.266
3BETAHSD/D2	0.265	0.144	0.093	0.23
4-Oct	0.012	0.265	0.363	0.011
4CL1	0.002	0.029	0.029	0.032
4CL2	0.013	0.039	0.044	0.004
4CL3	0.532	0.043	0.059	0.009
4CL5	0.004	0.038	0.042	0.029
5-FCL	0.713	0.222	0.231	0.166
5-Oct	0.016	0.096	0.096
5PTASE11	0.214	0.011	0.012	0.008
5PTASE13	0.013	0.359	0.344	0.511
5PTASE2	0.007	0.018	0.018	0.01
A7	0.01	0.03	0.033	0.005
AAC1	0.021	0.037	0.049	0.011
AAC2	0.052	0.029	0.029	0.025
AAC3	0.034	0.224	0.283	0.008
AACT1	0.017	0.027	0.027
AAE1	0.037	0.234	0.247	0.024
AAE12	0.018	0.014	0.014	0
AAE14	0.023	0.328	0.335	0.284
AAE15	0.012	0.276	0.282	0.268
AAE16	0.248	0.306	0.316	0.288
AAE17	0.01	0.276	0.256	0.341
AAE18	0.104	0.348	0.327	0.425
AAE5	0.015	0.031	0.031
AAE7	0.017	0.122	0.129	0
AAH	0.021	0.18	0.174	0.19
AAO2	0.006	0.449	0.458	0.218
AAO3	0.014	0.477	0.511	0.269
AAP1	0.396	0.101	0.126	0.016
AAP2	0.014	0.064	0.079	0.009
AAP3	0.031	0.094	0.106	0.004
AAP4	0.015	0.035	0.035	0.036
AAP5	0.288	0.247	0.21	0.341
AAP6	0.002	0.051	0.018	0.103
AAP7	0.001	0.052	0.058	0.011
AAP8	0.022	0.101	0.123	0.003
AAPT1	0.149	0.368	0.406	0.288
AAPT2	0.025	0.28	0.248	0.333
AAR3	0.611	0.415	0.369	0.59
AAT	0.021	0.258	0.217	0.32
AAT1	0.004	0.039	0.049	0.003
AATP1	0.03	0.24	0.24
ABA1	0.012	0.113	0.124	0.02
ABA2	0.016	0.108	0.117	0
ABA3	0.741	0.343	0.377	0.283
ABA4	0.009	0.206	0.214	0
ABAP1	0.648	0.105	0.119	0.06
ABC1	0.035	0.232	0.213	0.381
ABC4	0.008	0.161	0.164	0.141
ABCA1	0.013	0.378	0.449	0.223
ABCA2	0.007	0.262	0.277	0.179
ABCA4	0.098	0.075	0.083	0.02
ABCB1	0.012	0.461	0.472	0.174
ABCB19	0	0.32	0.362	0.048
ABCB4	0.008	0.042	0.045	0.011
ABCG14	0.186	0.092	0.09	0.131
ABCG25	0.003	0.02	0.019	0.021
ABF1	0.017	0.018	0.02	0.005
ABF2	0.029	0.382	0.403	0.315
ABF3	0.02	0.112	0.127	0.025
ABF4	0.021	0.283	0.329	0.148
ABH1	0.91	0.504	0.546	0.423
ABI1	0.016	0.044	0.044
ABI2	0.003	0.012	0.009	0.032
ABI3	0.023	0.053	0.058	0.011
ABI4	0.016	0.028	0.028
ABI5	0.022	0.085	0.11	0.01
ABIL1	0.007	0.016	0.016	0.016
ABIL2	0.022	0.326	0.299	0.418
ABIL3	0.501	0.304	0.335	0.142
ABIL4	0.02	0.011	0.016	0
ABO1	0.007	0.469	0.53	0.132
ABO3	0.01	0.03	0.035	0
ABO5	0.056	0.416	0.416
ABP1	0.012	0.245	0.271	0.208
ABR1	0.069	0.033	0.039	0.002
ACA.l	0.016	0.265	0.285	0.003
ACA1	0.011	0.012	0.009	0.016
ACA10	0.006	0.255	0.311	0.175
ACA11	0.001	0.032	0.044	0.002
ACA2	0.018	0.3	0.304	0.214
ACA3	0.026	0.141	0.128	0.194
ACA4	0.023	0.029	0.034	0.006
ACA5	0.008	0.041	0.038	0.052
ACA6	0.16	0.019	0.023	0
ACA7	0.004	0.078	0.09	0.028
ACA8	0.015	0.277	0.307	0.23
ACA9	0.007	0.138	0.145	0.113
ACAT2	0.366	0.241	0.235	0.256
ACBP1	0.222	0.21	0.214	0.197
ACBP2	0.016	0.122	0.124	0.107
ACBP3	0.014	0.028	0.026	0.125
ACBP4	0.008	0.321	0.363	0.261
ACBP5	0.015	0.155	0.145	0.173
ACBP6	0.138	0.02	0.026	0.007
ACC1	0.535	0.695	0.705	0.653
ACC2	0.571	0.451	0.504	0.302
ACD1	0.296	0.406	0.381	0.596
ACD1-LIKE	0.01	0.168	0.16	0.325
ACD11	0.021	0.017	0.011	0.047
ACD2	0.003	0.041	0.043	0.032
ACD32.1	0.018	0.112	0.118	0.098
ACD6	0.019	0.047	0.018	0.163
ACHT1	0.031	0.352	0.368	0.324
ACHT2	0.073	0.126	0.149	0.026
ACHT3	0.003	0.02	0.024	0.004
ACHT4	0.017	0.017	0.018	0.007
ACHT5	0.002	0.036	0.036
ACI1	0.007	0.02	0.022	0.005
ACL	0.07	0.029	0.034	0.02
ACL5	0.002	0.013	0.011	0.023
ACLA-1	0.31	0.087	0.087	0.086
ACLA-2	0	0.084	0.123	0.024
ACLA-3	0.028	0.277	0.278	0.274
ACLB-1	0.024	0.21	0.296	0.023
ACLB-2	0.261	0.249	0.278	0.185
ACO1	0.008	0.438	0.451	0.396
ACO2	0.008	0.26	0.275	0.207
ACO3	0.667	0.498	0.507	0.457
ACOS5	0.009	0.028	0.03	0.01
ACP1	0.382	0.009	0.005	0.019
ACP2	0	0.06	0.027	0.094
ACP3	0.434	0.024	0.03	0.015
ACP4	0.032	0.013	0.014	0
ACP5	0.773	0.097	0.125	0.02
ACR1	0.007	0.026	0.029	0.018
ACR3	0.026	0.12	0.141	0.021
ACR4	0.011	0.035	0.037	0.01
ACR5	0.021	0.394	0.457	0.114
ACR6	0.01	0.032	0.036	0.005
ACR7	0.017	0.017	0.018	0.008
ACR8	0.022	0.018	0.018	0.018
ACS	0.01	0.549	0.622	0.403
ACS1	0	0.02	0.02
ACS10	0.309	0.281	0.289	0.025
ACS11	0.122	0.156	0.211	0.005
ACS12	0.214	0.233	0.237	0.166
ACS2	0.008	0.029	0.027	0.039
ACS4	0.019	0.018	0.018	0.024
ACS5	0.012	0.042	0.044	0
ACS6	0.606	0.03	0.03
ACS7	0.014	0.036	0.039	0
ACS8	0.005	0.041	0.044	0.026
ACS9	0.01	0.057	0.037	0.183
ACT1	0.016	0.041	0.051	0
ACT11	0.013	0.016	0.017	0.008
ACT12	0.002	0.147	0.166	0.016
ACT2	0.014	0.011	0.014	0
ACT3	0.011	0.187	0.249	0.029
ACT4	0.025	0.015	0.016	0
ACT7	0.144	0.259	0.394	0.017
ACT8	0.003	0.325	0.404	0.08
ACT9	0.009	0.025	0.029	0.01
ACX1	0.166	0.222	0.248	0.144
ACX2	0.035	0.179	0.182	0.021
ACX3	0.021	0.054	0.067	0.008
ACX4	0.003	0.324	0.302	0.347
ACX5	0.016	0.081	0.09	0
ACX6	0.012	0.036	0.038	0.006
ACYB-2	0.034	0.023	0.027	0.016
ADA2A	0.02	0.351	0.264	0.552
ADA2B	0.159	0.245	0.292	0.127
ADAP	0.008	0.01	0.012	0.002
ADC1	0.612	0.161	0.161
ADC2	0.014	0.059	0.059
ADF1	0.251	0.107	0.146	0.015
ADF10	0.014	0.063	0.092	0
ADF11	0.005	0.317	0.317
ADF2	0.178	0.17	0.31	0.007
ADF3	0.021	0.141	0.241	0.002
ADF4	0.205	0.152	0.208	0
ADF5	0.008	0.008	0.006	0.025
ADF6	0.005	0.028	0.034	0
ADF7	0.013	0.024	0.025	0.021
ADF8	0.016	0.016	0.017	0.005
ADF9	0.02	0.027	0.032	0.004
ADG1	0.016	0.132	0.115	0.23
ADH1	0.013	0.109	0.117	0.024
ADK	0.026	0.058	0.067	0
ADK1	0.035	0.166	0.23	0.018
ADK2	0.195	0.182	0.183	0.179
ADL6	0.167	0.442	0.45	0.425
ADNT1	0.065	0.303	0.332	0.235
ADPG1	0.002	0.04	0.045	0.013
ADR1	0.007	0.072	0.065	0.201
ADR1-L1	0.006	0.346	0.231	0.575
ADR1-L2	0.004	0.102	0.073	0.427
ADR1-L3	0.873	0.828	0.819	0.879
ADS1	0.006	0.019	0.024	0.008
ADSS	0.021	0.181	0.2	0
ADT1	0.441	0.553	0.502	0.615
ADT2	0.002	0.107	0.096	0.161
ADT4	0.091	0.029	0.029
ADT5	0.027	0.033	0.033
ADT6	0.009	0.033	0.033
AER	0.025	0.012	0.012	0.01
AFB2	0.002	0.326	0.354	0.06
AFB3	0.026	0.367	0.382	0.024
AFB5	0.029	0.389	0.383	0.711
AFH1	0.01	0.082	0.075	0.459
AFH14	0.335	0.585	0.617	0.445
AFO	0.011	0.031	0.05	0.012
AFP1	0.015	0.016	0.017	0
AFP2	0.016	0.046	0.046
AFP3	0.096	0.09	0.112	0.011
AFR	0.065	0.053	0.053
AG	0.005	0.021	0.029	0.011
AGAL1	0.003	0.021	0.025	0.013
AGAL2	0.004	0.177	0.242	0
AGB1	0.006	0.156	0.159	0.127
AGC1.5	0.015	0.429	0.44	0.004
AGC1.7	0.03	0.054	0.052	0.09
AGC2-1	0.007	0.012	0.011	0.057
AGD1	0.002	0.284	0.317	0.195
AGD11	0.017	0.041	0.041
AGD13	0.089	0.218	0.218	0.218
AGD15	0.236	0.128	0.162	0.003
AGD2	0.01	0.401	0.454	0.177
AGD4	0.025	0.528	0.588	0.436
AGD5	0.009	0.401	0.503	0.286
AGD6	0.141	0.025	0.027	0.017
AGD7	0.032	0.026	0.029	0.014
AGD8	0.019	0.257	0.292	0.086
AGD9	0.004	0.223	0.266	0.098
AGF1	0.005	0.009	0.009
AGF2	0.005	0.035	0.036	0
AGG2	0.36	0.309	0.358	0.176
AGK2	0.515	0.213	0.238	0.115
AGL101	0.031	0.01	0.01
AGL102	0.901	0.006	0.006	0
AGL103	0.002	0.038	0.038
AGL104	0.049	0.024	0.029	0
AGL105	0.013	0.01	0.012	0
AGL12	0.343	0.052	0.062	0.04
AGL13	0.004	0.022	0.032	0.01
AGL14	0.003	0.137	0.004	0.2
AGL15	0.006	0.016	0.018	0
AGL16	0.026	0.123	0.155	0.064
AGL17	0.018	0.095	0.045	0.117
AGL18	0.021	0.192	0.248	0.015
AGL19	0	0.023	0.001	0.03
AGL20	0.011	0.013	0.022	0.004
AGL21	0	0.077	0.055	0.091
AGL23	0.157	0.175	0.228	0
AGL24	0.001	0.023	0.032	0.015
AGL26	0.156	0.168	0.177	0.011
AGL28	0.12	0.563	0.593	0
AGL29	0.023	0.252	0.252
AGL30	0.023	0.262	0.207	0.502
AGL31	0.015	0.125	0.013	0.211
AGL33	0.15	0.297	0.043	0.53
AGL34	0.856	0.898	0.898
AGL36	0.756	0.879	0.879
AGL38	0.003	0.031	0.031
AGL39	0.818	0.03	0.03
AGL41	0.211	0.024	0.024
AGL42	0.01	0.04	0.006	0.055
AGL43	0.226	0.099	0.099
AGL44	0.01	0.035	0.018	0.042
AGL46	0.005	0.02	0.02
AGL48	0.015	0.007	0.007
AGL49	0.001	0.017	0.017
AGL50	0.005	0.015	0.015
AGL51	0.035	0.078	0.087	0
AGL52	0.27	0.024	0.024
AGL53	0.592	0.005	0.005
AGL54	0.014	0.06	0.06
AGL55	0.087	0.012	0.012
AGL56	0.009	0.001	0.001
AGL57	0.465	0.624	0.624
AGL58	0.297	0.013	0.013
AGL59	0.406	0.031	0.031
AGL6	0.556	0.234	0.318	0.007
AGL61	0.004	0.028	0.028
AGL62	0.012	0.011	0.004	0.061
AGL64	0.181	0.031	0.031
AGL65	0.032	0.063	0.084	0.008
AGL66	0.022	0.273	0.194	0.541
AGL67	0.022	0.022	0.027	0.018
AGL71	0	0.038	0.05	0.019
AGL75	0.019	0.043	0.043
AGL76	0.51	0.003	0.003
AGL77	0.008	0.04	0.04
AGL78	0.012	0.013	0.013
AGL79	0.01	0.228	0.154	0.257
AGL8	0.028	0.012	0.012	0.013
AGL80	0.599	0.004	0.004
AGL81	0.053	0.016	0.016
AGL82	0.028	0.025	0.025
AGL83	0.008	0.024	0.024
AGL85	0.699	0.707	0.707
AGL86	0	0.803	0.803
AGL87	0.505	0.015	0.018	0.008
AGL89	0.023	0.019	0.019
AGL90	0.739	0.877	0.893	0.735
AGL91	0.016	0.027	0.027
AGL92	0.19	0.831	0.835	0.738
AGL93	0.05	0.029	0.029
AGL94	0.025	0.016	0.02	0.002
AGL95	0.231	0.131	0.131
AGL96	0.39	0.04	0.04
AGL97	0.017	0.021	0.021
AGL98	0.01	0.155	0.162	0.085
AGL99	0.006	0.022	0.022
AGO1	0.013	0.396	0.477	0.246
AGO2	0.01	0.329	0.332	0
AGO3	0.006	0.028	0.028	0
AGO4	0.005	0.339	0.361	0.243
AGO5	0.004	0.061	0.063	0.054
AGO6	0.019	0.16	0.211	0.053
AGO7	0.009	0.172	0.16	0.406
AGO9	0.006	0.048	0.055	0.035
AGP1	0.018	0.015	0.015
AGP10	0.531	0.007	0.007
AGP11	0.026	0.021	0.021
AGP12	0.013	0.045	0.045
AGP13	0.004	0.366	0.366
AGP14	0.019	0.017	0.017
AGP15	0.015	0.015	0.015
AGP16	0.046	0.019	0.019
AGP17	0.026	0.025	0.025
AGP18	0.002	0.029	0.026	0.052
AGP19	0.119	0.67	0.67
AGP2	0.006	0.007	0.007
AGP20	0.005	0.009	0.009	0.025
AGP21	0.458	0.032	0.032
AGP22	0.032	0.026	0.026
AGP23	0.018	0.065	0.065
AGP24	0.009	0.018	0.018
AGP25	0.016	0.015	0.015
AGP26	0.476	0.015	0.015
AGP27	0.098	0.021	0.021
AGP3	0.016	0.012	0.012
AGP30	0.02	0.024	0.029	0.01
AGP31	0.01	0.021	0.024	0.004
AGP4	0.028	0.021	0.021
AGP40	0.001	0.015	0.015
AGP41	0.003	0.019	0.022	0.007
AGP5	0.12	0.016	0.016
AGP6	0.032	0.044	0.044
AGP7	0.003	0.013	0.013
AGP9	0.126	0.019	0.019
AGT	0.403	0.109	0.117	0.076
AGT2	0.01	0.023	0.032	0.007
AGT3	0.11	0.055	0.064	0.009
AGY1	0.204	0.424	0.44	0.31
AHA10	0.072	0.204	0.221	0.142
AHBP-1B	0.005	0.388	0.472	0.142
AHG1	0.004	0.06	0.04	0.315
AHG2	0.155	0.305	0.306	0.278
AHL1	0.003	0.03	0.029	0.033
AHL18	0.019	0.038	0.038
AHL19	0.014	0.045	0.045
AHL20	0.076	0.032	0.032
AHL22	0.003	0.025	0.025
AHP1	0.008	0.168	0.309	0
AHP2	0.646	0.044	0.043	0.05
AHP3	0.014	0.429	0.477	0.389
AHP4	0.021	0.009	0.004	0.015
AHP5	0.029	0.03	0.032	0
AIB	0.023	0.133	0.133
AIF1	0.003	0.021	0.021
AIG1	0	0.214	0.171	0.314
AIG2	0.465	0.022	0.026	0
AIG2L	0.014	0.049	0.057	0.017
AIL5	0.002	0.019	0.024	0.004
AIL6	0.013	0.175	0.21	0.037
AIL7	0.008	0.015	0.016	0.011
AILP1	0.01	0.022	0.024	0.019
AIM1	0.024	0.411	0.495	0.273
AIP3	0.011	0.055	0.097	0
AIR1	0.857	0.033	0.033
AIR12	0.021	0.037	0.037
AIR3	0.396	0.575	0.668	0.342
AIR9	0.007	0.346	0.389	0.268
AK-HSD	0.049	0.209	0.21	0.2
AK-LYS1	0.027	0.15	0.15	0.151
AK3	0.008	0.105	0.135	0.012
AKINBETA1	0.114	0.211	0.19	0.255
AKN2	0.004	0.022	0.023	0.018
AKR2	0.044	0.149	0.093	0.303
AKR2B	0.188	0.255	0.233	0.277
AKRP	0.011	0.026	0.026	0.022
AL1	0.02	0.031	0.032	0.03
AL2	0.013	0.029	0.031	0.023
AL3	0.548	0.156	0.036	0.586
AL4	0.74	0.176	0.242	0.079
AL5	0.232	0.194	0.199	0.19
AL6	0.004	0.208	0.235	0.116
AL7	0.026	0.18	0.14	0.258
ALA1	0.012	0.398	0.387	0.634
ALA2	0.019	0.377	0.357	0.428
ALA3	0.016	0.457	0.444	0.481
ALAAT2	0.015	0.302	0.325	0.243
ALATS	0.396	0.535	0.506	0.589
ALB1	0.035	0.247	0.246	0.251
ALB3	0.01	0.124	0.121	0.137
ALB4	0.333	0.078	0.091	0.014
ALC	0.39	0.017	0.018	0
ALD1	0.027	0.053	0.098	0.003
ALDH10A8	0.028	0.042	0.055	0.017
ALDH10A9	0.041	0.167	0.198	0.132
ALDH11A3	0.086	0.076	0.09	0.005
ALDH12A1	0.027	0.261	0.276	0.222
ALDH22A1	0.034	0.207	0.276	0.037
ALDH2B4	0.004	0.239	0.279	0.014
ALDH2B7	0.006	0.17	0.1	0.283
ALDH2C4	0.013	0.076	0.06	0.123
ALDH3F1	0.004	0.021	0.016	0.032
ALDH3H1	0.039	0.329	0.349	0.269
ALDH3I1	0.021	0.169	0.206	0.003
ALDH5F1	0.018	0.197	0.22	0.169
ALDH6B2	0.903	0.488	0.449	0.556
ALDH7B4	0.031	0.289	0.349	0.108
ALE1	0.009	0.097	0.112	0.023
ALE2	0.027	0.492	0.519	0.289
ALF4	0.071	0.253	0.292	0.187
ALF5	0.002	0.03	0.034	0.01
ALG12	0.009	0.329	0.316	0.346
ALG3	0.035	0.31	0.271	0.418
ALIS1	0.034	0.13	0.161	0.008
ALIS5	0.014	0.015	0.009	0.036
ALL1	0.008	0.041	0.037	0.061
ALMT1	0.088	0.02	0.017	0.038
ALMT12	0.009	0.023	0.022	0.025
ALMT9	0.013	0.263	0.281	0.124
ALN	0.12	0.064	0.11	0.014
ALP	0.019	0.02	0.022	0.015
ALPH	0.008	0.06	0.069	0.005
ALPHA-SNAP1	0.811	0.048	0.044	0.054
ALPHA-SNAP2	0	0.222	0.196	0.308
ALPHA-VPE	0.394	0.185	0.185	0.185
ALS3	0.261	0.005	0.005	0.005
ALY1	0.174	0.381	0.455	0.216
ALY2	0.029	0.388	0.448	0.247
ALY3	0.036	0.474	0.532	0.409
ALY4	0.603	0.546	0.473	0.605
AMC1	0.043	0.074	0.08	0.016
AME3	0.011	0.16	0.123	0.244
AMI1	0.342	0.112	0.122	0.015
AMK2	0.016	0.092	0.044	0.175
AMP1	0.016	0.131	0.129	0.142
AMR1	0.359	0.099	0.099
AMS	0.003	0.37	0.385	0.302
AMSH1	0.429	0.357	0.375	0.306
AMSH2	0.027	0.15	0.187	0.003
AMSH3	0.036	0.393	0.426	0.279
AMT	0.018	0.164	0.179	0.164
AMT2	0.015	0.026	0.029	0.011
AMY1	0.002	0.192	0.196	0
AMY2	0.008	0.198	0.214	0.12
AMY3	0.007	0.296	0.39	0.023
AN	0.029	0.123	0.13	0.001
AN3	0.003	0.087	0.115	0.006
ANAC026	0.019	0.036	0.011	0.119
ANAC087	0.008	0.006	0.007	0
ANK	0.145	0.024	0.026	0.005
ANK1	0.024	0.041	0.041	0
ANL2	0.002	0.034	0.035	0.028
ANN5	0.078	0.184	0.215	0.025
ANN6	0.043	0.016	0.021	0.003
ANNAT1	0.012	0.019	0.03	0
ANNAT2	0.015	0.027	0.03	0.009
ANNAT3	0.011	0.024	0.025	0.018
ANNAT4	0.024	0.01	0.012	0
ANNAT7	0.028	0.042	0.041	0.046
ANNAT8	0.031	0.301	0.277	0.456
ANT	0.005	0.011	0.013	0
ANT1	0.01	0.031	0.033	0
ANTR2	0.006	0.114	0.139	0.05
ANX1	0.138	0.286	0.292	0.024
ANX2	0.267	0.232	0.232
AO	0.029	0.409	0.426	0.311
AO1	0.01	0.034	0.035	0
AO4	0.02	0.07	0.075	0.039
AOAT2	0.311	0.106	0.133	0.03
AOC1	0.01	0.024	0.026	0
AOC2	0.415	0.037	0.037
AOC3	0.016	0.009	0.011	0
AOC4	0.078	0.01	0.01
AOP1	0.642	0.017	0.015	0.036
AOP3	0.013	0.041	0.045	0
AOS	0.022	0.023	0.023
AOX1A	0.494	0.042	0.042	0.044
AOX1B	0.523	0.071	0.078	0
AOX1C	0.017	0.107	0.111	0.073
AOX1D	0.626	0.108	0.112	0.039
AOX2	0.02	0.013	0.013	0.012
AP1	0.005	0.013	0.021	0.01
AP19	0.04	0.348	0.612	0.046
AP2	0.065	0.024	0.024	0.02
AP3	0.007	0.024	0.028	0.01
AP4.3A	0.026	0.061	0.061
APA1	0.009	0.183	0.226	0.109
APC10	0.197	0.022	0.02	0.036
APC11	0.025	0.04	0.044	0.039
APC2	0.026	0.587	0.594	0.558
APC6	0.057	0.191	0.197	0.173
APC8	0	0.323	0.428	0.027
APE1	0.025	0.217	0.136	0.355
APE2	0.282	0.027	0.021	0.043
APG1	0.021	0.048	0.049	0
APG10	0.01	0.019	0.027	0.005
APG12B	0.008	0.046	0.063	0.033
APG2	0.009	0.075	0.059	0.264
APG3	0.029	0.301	0.277	0.355
APG5	0.227	0.344	0.385	0.296
APG7	0.034	0.561	0.602	0.444
APG8A	0.225	0.012	0.014	0
APG8H	0.228	0.074	0.093	0.025
APG9	0.512	0.539	0.565	0.484
APK	0.016	0.25	0.261	0
APK1A	0.029	0.12	0.131	0.044
APK2A	0.012	0.21	0.26	0.016
APK2B	0.026	0.376	0.308	0.471
APK3	0.017	0.357	0.438	0.154
APK4	0.018	0.059	0.062	0.017
APL	0.011	0.024	0.026	0
APL1	0.05	0.108	0.123	0.068
APL2	0.567	0.308	0.288	0.395
APL3	0.012	0.106	0.151	0.013
APL4	0.035	0.112	0.149	0.04
APM1	0.002	0.132	0.159	0.062
APO1	0.003	0.277	0.277
APO2	0.009	0.25	0.274	0.035
APO3	0.073	0.164	0.187	0.013
APO4	0.01	0.1	0.117	0.017
APP1	0.018	0.393	0.409	0.346
APPB1	0.239	0.029	0.03	0.027
APR1	0.187	0.239	0.26	0.006
APR2	0.009	0.025	0.027	0
APR3	0.019	0.295	0.325	0
APRL4	0.028	0.371	0.396	0.06
APRL5	0.003	0.164	0.158	0.189
APRL6	0.078	0.221	0.224	0.125
APRL7	0.199	0.074	0.097	0.014
APRR2	0.682	0.087	0.092	0.059
APRR4	0.29	0.023	0.027	0
APRR6	0.029	0.267	0.06	0.716
APRR8	0.034	0.409	0.344	0.501
APS1	0.017	0.068	0.073	0.008
APS2	0.029	0.148	0.146	0.148
APS3	0.009	0.076	0.08	0.02
APS4	0.025	0.033	0.034	0.012
APT1	0.016	0.099	0.126	0.02
APT2	0.028	0.037	0.045	0.021
APT3	0.006	0.01	0.008	0.011
APT4	0.466	0.12	0.016	0.171
APT5	0.355	0.033	0.036	0
APTX	0.011	0.149	0.168	0.009
APX1	0.022	0.028	0.027	0.039
APX2	0.023	0.025	0.024	0.028
APX3	0.021	0.04	0.054	0.013
APX4	0.849	0.443	0.284	0.801
APX5	0.01	0.3	0.208	0.483
APX6	0.307	0.132	0.139	0.107
APY1	0.008	0.154	0.141	0.204
APY2	0.011	0.169	0.16	0.192
AR192	0.013	0.029	0.017	0.123
AR401	0.009	0.164	0.08	0.376
AR781	0.126	0.039	0.039
AR791	0.563	0.399	0.421	0.006
ARA-2	0.002	0.021	0.025	0.015
ARA1	0.015	0.263	0.295	0.185
ARA12	0.014	0.026	0.026
ARA4	0.012	0.017	0.015	0.042
ARA6	0.021	0.288	0.296	0.283
ARA7	0.045	0.036	0.05	0.011
ARAB-1	0.007	0.015	0.017	0
ARABIDILLO-1	0.01	0.398	0.392	0.417
ARABIDILLO-2	0.289	0.426	0.488	0.252
ARAC1	0.108	0.11	0.033	0.234
ARAC5	0.001	0.209	0.23	0.023
ARAC9	0.01	0.016	0.009	0.059
ARAD1	0.381	0.027	0.027	0.028
ARAD2	0.92	0.076	0.084	0.037
ARASP	0.159	0.29	0.29
ARC3	0.002	0.168	0.2	0.111
ARC5	0.159	0.287	0.258	0.377
ARC6	0.02	0.385	0.409	0.157
ARD1	0.013	0.017	0.029	0
ARD3	0.01	0.01	0.013	0.005
ARD4	0.013	0.01	0.015	0.003
AREB3	0.019	0.057	0.069	0
ARF1	0.139	0.371	0.307	0.371
ARF10	0.027	0.016	0.016	0.026
ARF11	0.012	0.282	0.292	0.029
ARF12	0.837	0.895	0.889	0.922
ARF13	0.129	0.778	0.779	0.773
ARF14	0.826	0.889	0.9	0.849
ARF15	0.881	0.873	0.883	0.825
ARF16	0.011	0.42	0.454	0.023
ARF17	0.005	0.062	0.07	0.008
ARF18	0.017	0.091	0.107	0.009
ARF19	0.028	0.429	0.457	0.202
ARF1A1C	0.012	0.107	0.134	0.07
ARF2	0.017	0.311	0.33	0.117
ARF20	0.867	0.884	0.887	0.846
ARF21	0.799	0.85	0.868	0.771
ARF22	0.865	0.869	0.884	0.828
ARF23	0.874	0.896	0.931	0.823
ARF3	0.189	0.137	0.15	0.124
ARF4	0.014	0.382	0.377	0.405
ARF6	0.023	0.554	0.579	0.345
ARF8	0.008	0.641	0.614	0.742
ARF9	0.016	0.164	0.151	0.216
ARFA1B	0.007	0.023	0.033	0.003
ARFA1D	0.016	0.06	0.1	0.02
ARFA1E	0.005	0.289	0.388	0.134
ARFA1F	0.039	0.025	0.031	0.016
ARFB1A	0.507	0.033	0.036	0.006
ARFB1B	0.297	0.235	0.334	0.096
ARFB1C	0.029	0.089	0.109	0.065
ARFC1	0.568	0.054	0.085	0
ARFD1A	0.005	0.021	0.022	0.016
ARFD1B	0.02	0.439	0.415	0.618
ARG1	0.021	0.251	0.255	0.232
ARGOS	0.034	0.005	0.005
ARI1	0.02	0.33	0.356	0.19
ARI10	0.007	0.018	0.022	0
ARI11	0.005	0.034	0.037	0.022
ARI12	0.016	0.04	0.014	0.183
ARI13	0	0.04	0.04	0
ARI14	0.248	0.088	0.088
ARI15	0.028	0.051	0.051	0.014
ARI16	0.762	0.029	0.029
ARI2	0.65	0.346	0.357	0.194
ARI3	0.698	0.322	0.322
ARI4	0.019	0.274	0.247	0.494
ARI5	0.008	0.214	0.159	0.318
ARI7	0.128	0.406	0.471	0.304
ARI8	0.295	0.237	0.201	0.308
ARI9	0.005	0.026	0.03	0.006
ARIA	0.029	0.212	0.187	0.273
ARK2	0.015	0.373	0.391	0.298
ARK3	0.154	0.214	0.209	0.233
ARL	0.007	0.005	0.006	0
ARL1	0.015	0.353	0.382	0.266
ARL2	0.06	0.235	0.25	0.198
ARLA1A	0.433	0.251	0.301	0.117
ARLA1B	0.366	0.006	0.005	0.01
ARLA1C	0.016	0.311	0.344	0.268
ARLA1D	0.025	0.025	0.033	0.004
ARO1	0.012	0.012	0.012
ARO2	0.004	0.037	0.037
ARO3	0.013	0.021	0.021
ARO4	0.376	0.304	0.304
ARP	0.087	0.354	0.4	0.291
ARP2	0.003	0.315	0.28	0.382
ARP4	0.013	0.29	0.321	0.212
ARP4A	0.028	0.012	0.016	0
ARP5	0.029	0.36	0.432	0.011
ARP6	0.643	0.053	0.054	0.023
ARP7	0.013	0.263	0.283	0.12
ARP8	0.023	0.135	0.096	0.189
ARP9	0.419	0.483	0.515	0.391
ARPC1A	0.132	0.235	0.313	0.152
ARPC1B	0.039	0.296	0.376	0.206
ARPC3	0.027	0.038	0.045	0.01
ARPC4	0.017	0.162	0.107	0.21
ARPN	0.389	0.033	0.038	0.014
ARR11	0.017	0.051	0.054	0.021
ARR15	0.029	0.009	0.003	0.02
ARR3	0.239	0.024	0.024	0.02
ARR4	0.014	0.021	0.02	0.023
ARR6	0.015	0.008	0.009	0.005
ARR7	0.022	0.01	0.008	0.028
ARR9	0.356	0.125	0.139	0
ARSK1	0.007	0.004	0.005	0
ARV1	0.008	0.068	0.079	0.003
ARV2	0.006	0.202	0.109	0.425
AS1	0.013	0.019	0.021	0
AS2	0.011	0.036	0.037	0.019
ASA1	0.019	0.324	0.366	0.155
ASA2	0.052	0.251	0.242	0.307
ASAT1	0	0.091	0.091
ASB1	0.003	0.266	0.324	0.192
ASD1	0.009	0.313	0.339	0.239
ASD2	0.045	0.33	0.355	0.248
ASE1	0.004	0.079	0.079
ASE2	0.023	0.188	0.188
ASE3	0.061	0.073	0.073
ASF1B	0.331	0.079	0.04	0.147
ASHH3	0.007	0.168	0.195	0.017
ASHH4	0.02	0.15	0.218	0.025
ASHR2	0.046	0.025	0.025
ASIL1	0.003	0.042	0.042
ASK2	0.624	0.034	0.035	0.02
ASL1	0.03	0.022	0.024	0.012
ASL5	0.005	0.025	0.025	0.02
ASL9	0.011	0.021	0.024	0.014
ASML2	0.019	0.014	0.014	0.012
ASN1	0.005	0.117	0.127	0.011
ASN2	0.486	0.278	0.301	0.166
ASN3	0.027	0.41	0.476	0.207
ASP1	0.019	0.21	0.185	0.372
ASP2	0.014	0.144	0.192	0.054
ASP3	0.355	0.179	0.201	0.085
ASP4	0.023	0.03	0.042	0.005
ASP5	0.004	0.251	0.219	0.331
AST56	0.036	0.124	0.034	0.255
AST91	0.064	0.031	0.029	0.038
ASY1	0.032	0.074	0.107	0.024
ASY2	0.265	0.058	0.05	0.079
AT	0.011	0.39	0.401	0.371
AT-HF	0.051	0.373	0.383	0.355
AT-HSFA5	0.01	0.272	0.326	0.003
AT-HSFA7B	0.027	0.024	0.024	0.025
AT-HSFB2B	0.283	0.162	0.169	0.007
AT-IE	0.006	0.253	0.281	0.2
AT-P4H-1	0.048	0.028	0.032	0.022
AT-P4H-2	0.064	0.014	0.014	0.009
AT14A	0.873	0.675	0.04	0.682
AT1G01070	0.003	0.011	0.012	0.004
AT1G01073	0.01	0.869	0.869
AT1G01080	0.047	0.026	0.025	0.034
AT1G01100	0.011	0.023	0.029	0
AT1G01115	0.833	0.017	0.017
AT1G01130	0.011	0.027	0.032	0.022
AT1G01150	0.01	0.166	0.086	0.296
AT1G01170	0.011	0.011	0.012	0
AT1G01180	0.01	0.021	0.021
AT1G01210	0.048	0.019	0.022	0
AT1G01225	0.131	0.035	0.035	0.032
AT1G01230	0.036	0.118	0.106	0.137
AT1G01240	0.016	0.079	0.079
AT1G01250	0.003	0.031	0.031
AT1G01260	0.021	0.147	0.147
AT1G01300	0.03	0.031	0.031
AT1G01305	0.027	0.019	0.019
AT1G01310	0.02	0.013	0.013
AT1G01320	0.022	0.367	0.446	0.114
AT1G01350	0.005	0.291	0.381	0.039
AT1G01355	0.042	0.025	0.028	0.012
AT1G01390	0.009	0.018	0.018
AT1G01400	0.024	0.045	0.052	0.012
AT1G01440	0.021	0.399	0.454	0.005
AT1G01450	0.388	0.263	0.263
AT1G01453	0.018	0.031	0.031
AT1G01471	0.017	0.062	0.062
AT1G01490	0.023	0.019	0.023	0.012
AT1G01500	0.006	0.037	0.04	0
AT1G01520	0.029	0.018	0.016	0.031
AT1G01540	0.006	0.143	0.105	0.425
AT1G01570	0.023	0.033	0.035	0.01
AT1G01630	0.013	0.024	0.025	0.02
AT1G01640	0.038	0.025	0.022	0.052
AT1G01660	0.408	0.246	0.284	0.105
AT1G01670	0.029	0.206	0.277	0.117
AT1G01695	0	0.111	0.111
AT1G01710	0.007	0.163	0.197	0.057
AT1G01725	0.028	0.017	0.02	0.012
AT1G01730	0.025	0.024	0.024
AT1G01740	0.005	0.076	0.096	0.005
AT1G01760	0.024	0.289	0.311	0.203
AT1G01770	0.003	0.278	0.259	0.328
AT1G01780	0.445	0.024	0.019	0.034
AT1G01800	0.483	0.039	0.033	0.064
AT1G01810	0.035	0.025	0.025
AT1G01830	0.009	0.035	0.035	0.032
AT1G01840	0.015	0.018	0.018
AT1G01880	0.007	0.127	0.142	0.038
AT1G01910	0.012	0.302	0.328	0.227
AT1G01920	0.026	0.153	0.154	0.152
AT1G01930	0.024	0.259	0.248	0.292
AT1G01940	0.028	0.055	0.058	0.051
AT1G01970	0.017	0.33	0.339	0.17
AT1G01990	0.008	0.032	0.032
AT1G02020	0.042	0.027	0.027
AT1G02030	0.024	0.031	0.031
AT1G02040	0.36	0.034	0.034
AT1G02060	0.016	0.029	0.029
AT1G02070	0.023	0.032	0.031	0.045
AT1G02074	0.022	0.003	0.003
AT1G02080	0.241	0.416	0.438	0.361
AT1G02100	0.042	0.191	0.21	0.159
AT1G02110	0.192	0.159	0.142	0.355
AT1G02150	0.218	0.034	0.036	0
AT1G02160	0.064	0.049	0.05	0.045
AT1G02180	0.029	0.014	0.012	0.021
AT1G02190	0.016	0.027	0.031	0.009
AT1G02210	0.408	0.025	0.025
AT1G02260	0.007	0.311	0.332	0.021
AT1G02270	0.026	0.092	0.124	0.029
AT1G02290	0.011	0.106	0.141	0.013
AT1G02300	0.017	0.011	0.014	0.003
AT1G02305	0.01	0.262	0.343	0.129
AT1G02320	0.015
AT1G02330	0.039	0.105	0.114	0
AT1G02350	0.009	0.023	0.003	0.036
AT1G02360	0.01	0.031	0.029	0.065
AT1G02370	0.008	0.034	0.035	0.025
AT1G02380	0.015	0.014	0.02	0
AT1G02391	0.008	0.021	0.021
AT1G02405	0.037	0.008	0.008
AT1G02410	0.015	0.078	0.105	0.025
AT1G02420	0.013	0.377	0.377
AT1G02460	0.011	0.02	0.023	0
AT1G02470	0.038	0.397	0.026	0.722
AT1G02475	0.005	0.028	0.032	0
AT1G02490	0.012	0.042	0.042
AT1G02540	0.005	0.02	0.02
AT1G02550	0.005	0.044	0.044
AT1G02570	0.44	0.013	0.013
AT1G02575	0.021	0.028	0.028
AT1G02590	0.03	0.014	0	0.021
AT1G02610	0.01	0.017	0.026	0.013
AT1G02620	0.009	0.021	0.024	0.013
AT1G02630	0.02	0.047	0.048	0.026
AT1G02650	0.009	0.036	0.035	0.049
AT1G02660	0.026	0.242	0.249	0.041
AT1G02670	0.027	0.134	0.242	0.01
AT1G02700	0.434	0.036	0.036
AT1G02710	0.012	0.014	0.014
AT1G02740	0.008	0.13	0.132	0.122
AT1G02750	0.043	0.153	0.176	0.102
AT1G02770	0.008	0.03	0.027	0.05
AT1G02810	0.012	0.029	0.03	0.012
AT1G02813	0.03	0.012	0.012
AT1G02816	0.011	0.015	0.015
AT1G02820	0.015	0.03	0.023	0.067
AT1G02830	0.007	0.007	0.008	0
AT1G02870	0.055	0.148	0.185	0.005
AT1G02890	0.018	0.401	0.449	0.233
AT1G02960	0.778	0.087	0.118	0.002
AT1G02965	0.016	0.02	0.018	0.024
AT1G02990	0.046	0.472	0.496	0.375
AT1G03010	0.004	0.075	0.086	0.005
AT1G03020	0.019	0.041	0.041
AT1G03022	0.029	0.026	0.026
AT1G03030	0.004	0.168	0.164	0.182
AT1G03040	0.002	0.062	0.079	0.008
AT1G03050	0.002	0.039	0.038	0.042
AT1G03055	0.015	0.017	0.021	0
AT1G03070	0.017	0.024	0.012	0.074
AT1G03080	0.017	0.065	0.069	0.033
AT1G03100	0.023	0.507	0.507
AT1G03103	0.015	0.025	0.025	0
AT1G03106	0.008	0.004	0.004
AT1G03110	0.004	0.22	0.237	0.179
AT1G03140	0.018	0.062	0.067	0.009
AT1G03150	0.031	0.046	0.04	0.05
AT1G03170	0.003	0.028	0.028
AT1G03180	0.002	0.121	0.128	0.004
AT1G03200	0.011	0.222	0.222
AT1G03210	0.68	0.11	0.101	0.129
AT1G03220	0.008	0.034	0.034
AT1G03230	0.01	0.024	0.024
AT1G03240	0.095	0.158	0.189	0
AT1G03250	0.029	0.064	0.02	0.2
AT1G03260	0.026	0.146	0.155	0.119
AT1G03270	0.014	0.105	0.147	0.015
AT1G03280	0.008	0.367	0.478	0.166
AT1G03290	0.07	0.12	0.089	0.201
AT1G03320	0.258	0.039	0.039
AT1G03330	0.007	0.003	0.005	0
AT1G03340	0	0.014	0.016	0
AT1G03350	0.021	0.03	0.03
AT1G03365	0.355	0.364	0.439	0.198
AT1G03370	0.058	0.165	0.134	0.315
AT1G03390	0.025	0.021	0.021
AT1G03400	0.022	0.03	0.031	0.011
AT1G03440	0.017	0.025	0.025
AT1G03457	0.005	0.242	0.271	0.167
AT1G03470	0.022	0.102	0.133	0.01
AT1G03495	0.017	0.09	0.09
AT1G03510	0.132	0.275	0.275
AT1G03520	0.077	0.378	0.378
AT1G03540	0.073	0.269	0.269
AT1G03550	0.178	0.319	0.354	0.259
AT1G03560	0.023	0.321	0.321
AT1G03590	0.012	0.121	0.137	0.058
AT1G03610	0.023	0.061	0.071	0.007
AT1G03620	0.07	0.062	0.062	0.063
AT1G03650	0.016	0.072	0.083	0.023
AT1G03660	0.005	0.024	0.024
AT1G03670	0.036	0.03	0.031	0
AT1G03687	0.012	0.151	0.17	0
AT1G03700	0.148	0.02	0.021	0.004
AT1G03710	0.015	0.027	0.023	0.057
AT1G03720	0.056	0.023	0.024	0
AT1G03730	0.018	0.03	0.03
AT1G03740	0.017	0.226	0.227	0.2
AT1G03760	0.516	0.028	0.034	0.005
AT1G03810	0.278	0.766	0.759	0.811
AT1G03820	0.02	0.043	0.043
AT1G03830	0.019	0.432	0.46	0.232
AT1G03850	0.025	0.013	0.016	0
AT1G03890	0.011	0.031	0.033	0
AT1G03905	0.169	0.109	0.158	0.018
AT1G03910	0.178	0.47	0.45	0.558
AT1G03920	0.027	0.026	0.031	0.002
AT1G03940	0.012	0.118	0.118
AT1G03960	0.008	0.238	0.228	0.265
AT1G03982	0.061	0.013	0.013
AT1G03990	0.054	0.017	0.018	0.01
AT1G04000	0.011	0.033	0.033
AT1G04030	0.023	0.267	0.299	0.14
AT1G04040	0.003	0.043	0.042	0.046
AT1G04090	0.191	0.046	0.046	0.05
AT1G04130	0.025	0.098	0.091	0.117
AT1G04140	0.033	0.458	0.46	0.451
AT1G04150	0.012	0.036	0.036
AT1G04171	0.005	0	0
AT1G04190	0.017	0.122	0.153	0.025
AT1G04200	0.026	0.276	0.264	0.306
AT1G04210	0.063	0.414	0.425	0.349
AT1G04230	0.011	0.11	0.069	0.174
AT1G04280	0.024	0.034	0.043	0.008
AT1G04290	0.229	0.009	0.009	0
AT1G04300	0.031	0.469	0.514	0.35
AT1G04330	0.002	0.033	0.033
AT1G04340	0.005	0.181	0.189	0.173
AT1G04350	0.014	0.003	0.003	0.003
AT1G04360	0.015	0.016	0.016
AT1G04380	0.02	0.03	0.029	0.043
AT1G04390	0.194	0.484	0.501	0.427
AT1G04410	0.033	0.137	0.149	0.1
AT1G04420	0.046	0.176	0.183	0.118
AT1G04430	0.003	0.338	0.381	0.04
AT1G04445	0.061	0.019	0.019
AT1G04470	0	0.109	0.109
AT1G04480	0.002	0.016	0.013	0.019
AT1G04490	0.006	0.012	0.007	0.033
AT1G04500	0.008	0.024	0.027	0.021
AT1G04501	0.018	0.008	0.008
AT1G04530	0.02	0.022	0.024	0.011
AT1G04540	0.009	0.033	0.033
AT1G04555	0.01	0.029	0.036	0.014
AT1G04560	0.009	0.028	0.029	0
AT1G04570	0.164	0.014	0.014	0
AT1G04590	0.031	0.209	0.229	0.162
AT1G04620	0.417	0.193	0.288	0.09
AT1G04625	0.064	0.225	0.019	0.384
AT1G04645	0.1	0.095	0.095
AT1G04650	0.008	0.153	0.156	0.142
AT1G04660	0.007	0.028	0.028
AT1G04670	0.026	0.003	0.003	0
AT1G04680	0.021	0.026	0.031	0.018
AT1G04684	0.04	0	0
AT1G04700	0.008	0.389	0.4	0.262
AT1G04770	0.012	0.011	0.011	0.014
AT1G04778	0.012	0.014	0.017	0
AT1G04780	0.337	0.153	0.153
AT1G04790	0.345	0.501	0.54	0.321
AT1G04800	0.016	0.048	0.048
AT1G04810	0.003	0.389	0.438	0.203
AT1G04830	0.011	0.199	0.168	0.345
AT1G04840	0.023	0.009	0.009	0
AT1G04850	0.125	0.321	0.347	0.29
AT1G04880	0.462	0.084	0.132	0.017
AT1G04890	0.059	0.027	0.028	0.024
AT1G04900	0.034	0.22	0.235	0.198
AT1G04910	0.02	0.338	0.403	0.128
AT1G04930	0.017	0.151	0.117	0.287
AT1G04945	0.039	0.126	0.167	0.008
AT1G04960	0.026	0.134	0.161	0.054
AT1G04970	0.01	0.079	0.045	0.247
AT1G04985	0.048	0.17	0.138	0.235
AT1G04990	0.031	0.06	0.054	0.083
AT1G05000	0.023	0.016	0.019	0.012
AT1G05020	0.032	0.063	0.063
AT1G05030	0.72	0.155	0.166	0.101
AT1G05040	0.347	0.026	0.028	0
AT1G05060	0.029	0.104	0.075	0.178
AT1G05070	0.032	0.159	0.202	0.013
AT1G05080	0.023	0.034	0.035	0
AT1G05085	0.025	0.038	0.034	0.063
AT1G05090	0.016	0.282	0.156	0.869
AT1G05120	0.097	0.3	0.352	0.177
AT1G05136	0.021	0.008	0.008
AT1G05140	0.004	0.025	0.025
AT1G05150	0.024	0.291	0.291
AT1G05170	0.008	0.016	0.016	0.018
AT1G05205	0.027	0.011	0.013	0.004
AT1G05210	0.021	0.027	0.03	0.012
AT1G05220	0.02	0.035	0.019	0.071
AT1G05240	0.013
AT1G05250	0.01
AT1G05270	0.006	0.142	0.15	0.117
AT1G05280	0.022	0.026	0.023	0.056
AT1G05290	0.003	0.024	0.024	0.024
AT1G05291	0.004	0.016	0.016	0.017
AT1G05310	0.001	0.05	0.058	0.006
AT1G05320	0	0.073	0.095	0.007
AT1G05330	0.008	0.014	0.014
AT1G05340	0.004	0.021	0.013	0.049
AT1G05350	0.024	0.035	0.043	0.02
AT1G05360	0.022	0.228	0.304	0.098
AT1G05370	0.012	0.026	0.028	0.023
AT1G05380	0.037	0.354	0.31	0.561
AT1G05400	0.008	0.048	0.047	0.053
AT1G05410	0.032	0.292	0.349	0.056
AT1G05430	0.034	0.025	0.02	0.039
AT1G05440	0.543	0.045	0.047	0
AT1G05450	0.006	0.021	0.022	0.017
AT1G05510	0.009	0.045	0.052	0.011
AT1G05520	0.008	0.275	0.32	0.101
AT1G05540	0.164	0.017	0.018	0.013
AT1G05550	0.002	0.035	0.042	0.021
AT1G05575	0.008	0.024	0.024
AT1G05577	0.006	0.027	0.029	0.019
AT1G05600	0.018	0.343	0.364	0
AT1G05615	0.027	0.04	0.041	0.039
AT1G05640	0.004	0.445	0.45	0
AT1G05650	0.01	0.028	0.03	0
AT1G05660	0.004	0.025	0.031	0
AT1G05670	0.063	0.267	0.267
AT1G05675	0.03	0.067	0.068	0
AT1G05700	0.008	0.116	0.127	0.025
AT1G05710	0.003	0.008	0.008	0.009
AT1G05720	0.018	0.231	0.277	0.091
AT1G05730	0.398	0.023	0.027	0
AT1G05740	0.013	0.023	0.025	0
AT1G05770	0.058	0.012	0.014	0
AT1G05780	0.02	0.168	0.104	0.273
AT1G05785	0.053	0.015	0.015	0.015
AT1G05790	0.015	0.344	0.32	0.434
AT1G05805	0.016	0.01	0.01	0.011
AT1G05835	0.32	0.038	0.038
AT1G05840	0.036	0.137	0.146	0.122
AT1G05860	0.049	0.026	0.033	0.015
AT1G05870	0.003	0.024	0.027	0.004
AT1G05894	0.004	0.238	0.238
AT1G05910	0.046	0.488	0.574	0.217
AT1G05920	0.201	0.031	0.031
AT1G05925	0.036	0.057	0.057
AT1G05930	0.012	0.024	0.031	0.002
AT1G05950	0.002	0.293	0.312	0.011
AT1G05960	0.008	0.406	0.369	0.472
AT1G05970	0.024	0.011	0.014	0.001
AT1G06000	0.05	0.012	0.012
AT1G06010	0.011	0.063	0.073	0.055
AT1G06020	0.034	0.014	0.015	0.005
AT1G06030	0.009	0.009	0.009	0.014
AT1G06050	0.019	0.046	0.054	0.013
AT1G06060	0.029	0.022	0.015	0.036
AT1G06070	0.043	0.242	0.183	0.36
AT1G06090	0.201	0.043	0.052	0
AT1G06100	0.009	0.013	0.012	0.015
AT1G06120	0.002	0.011	0.014	0
AT1G06135	0.022	0.069	0.069
AT1G06137	0.014	0.003	0.003
AT1G06140	0.012	0.284	0.284
AT1G06148	0.015	0.487	0.433	0.725
AT1G06170	0.005	0.072	0.073	0.035
AT1G06190	0.061	0.012	0.014	0.008
AT1G06200	0.01	0.044	0.056	0.011
AT1G06210	0.024	0.272	0.349	0.011
AT1G06240	0.016	0.288	0.321	0
AT1G06250	0.011	0.342	0.305	0.502
AT1G06260	0.076	0.033	0.034	0.013
AT1G06270	0.034	0.095	0.105	0
AT1G06320	0.051	0.017	0.015	0.023
AT1G06330	0.008	0.089	0.089
AT1G06340	0.003	0.025	0.025
AT1G06350	0.011	0.034	0.037	0.011
AT1G06360	0.015	0.017	0.018	0.01
AT1G06380	0.014	0.024	0.024
AT1G06420	0.207	0.008	0.008
AT1G06440	0.005	0.018	0.018
AT1G06450	0.025	0.025	0.025
AT1G06470	0.041	0.162	0.165	0.158
AT1G06475	0.004	0.014	0.014
AT1G06500	0.006	0.204	0.258	0
AT1G06510	0.013	0.108	0.118	0
AT1G06515	0.113	0.034	0.036	0.029
AT1G06530	0.013	0.048	0.048
AT1G06540	0.04	0.058	0.058
AT1G06550	0.004	0.221	0.245	0.192
AT1G06560	0.024	0.331	0.36	0.288
AT1G06580	0.058	0.247	0.247
AT1G06590	0.011	0.353	0.335	0.375
AT1G06620	0.014	0.017	0.02	0.006
AT1G06630	0.008	0.223	0.276	0.074
AT1G06640	0.008	0.026	0.027	0.011
AT1G06645	0.019	0.028	0.028
AT1G06650	0.045	0.015	0.015
AT1G06660	0.043	0.05	0.062	0.018
AT1G06690	0.139	0.131	0.17	0.065
AT1G06700	0.028	0.199	0.192	0.212
AT1G06710	0.135	0.253	0.232	0.601
AT1G06720	0.008	0.467	0.407	0.608
AT1G06730	0.023	0.157	0.164	0.129
AT1G06750	0.442	0.13	0.155	0.015
AT1G06760	0.018	0.03	0.031	0.016
AT1G06790	0.012	0.245	0.286	0.181
AT1G06810	0.011	0.011	0.01	0.056
AT1G06830	0.011	0.025	0.025
AT1G06840	0.005	0.451	0.451	0.452
AT1G06870	0.025	0.034	0.037	0.008
AT1G06890	0.001	0.142	0.13	0.162
AT1G06900	0.031	0.464	0.466	0.458
AT1G06923	0.017	0.05	0.05	0.05
AT1G06925	0.008	0.041	0.055	0.013
AT1G06930	0.042	0.006	0.006
AT1G06960	0.016	0.181	0.185	0.171
AT1G06980	0.003	0.029	0.029
AT1G06990	0.005	0.014	0.015	0.007
AT1G07010	0.038	0.238	0.275	0.059
AT1G07020	0.102	0.024	0.019	0.064
AT1G07025	0.124	0.826	0.826
AT1G07030	0.194	0.033	0.035	0.023
AT1G07040	0.012	0.106	0.116	0.024
AT1G07050	0.006	0.023	0.023
AT1G07060	0.023	0.017	0.014	0.024
AT1G07070	0.017	0.025	0.023	0.03
AT1G07080	0.034	0.128	0.168	0.012
AT1G07120	0.016	0.312	0.375	0.007
AT1G07135	0.01	0.023	0.023
AT1G07160	0.032	0.026	0.025	0.034
AT1G07170	0.021	0.03	0.033	0
AT1G07175	0.011	0.027	0.035	0.008
AT1G07190	0.016	0.059	0.059
AT1G07200	0.012	0.248	0.253	0.157
AT1G07210	0.026	0.069	0.04	0.184
AT1G07220	0.03	0.189	0.17	0.235
AT1G07270	0.058	0.023	0.022	0.025
AT1G07280	0.033	0.02	0.021	0.011
AT1G07300	0.006	0.007	0.007
AT1G07310	0.019	0.025	0.025
AT1G07330	0.029	0.103	0.119	0.013
AT1G07350	0.243	0.344	0.402	0.166
AT1G07360	0.03	0.273	0.329	0.02
AT1G07380	0.003	0.135	0.151	0.077
AT1G07400	0.27	0.056	0.056
AT1G07440	0.239	0.012	0.013	0
AT1G07450	0.037	0.179	0.223	0
AT1G07460	0.035	0.013	0.013
AT1G07470	0.004	0.318	0.241	0.445
AT1G07473	0.326	0.009	0.009
AT1G07476	0.01	0.398	0.398
AT1G07480	0.01	0.295	0.297	0.286
AT1G07485	0.015	0.01	0.011	0
AT1G07500	0.02	0.02	0.02	0
AT1G07520	0.016	0.162	0.162
AT1G07550	0.029	0.032	0.037	0.006
AT1G07560	0.03	0.115	0.131	0.017
AT1G07590	0.068	0.203	0.219	0.008
AT1G07615	0.004	0.365	0.404	0.012
AT1G07650	0.011	0.276	0.368	0.079
AT1G07660	0.045	0.01	0.007	0.031
AT1G07680	0.019	0.013	0.008	0.02
AT1G07690	0	0.027	0.033	0
AT1G07700	0.021	0.031	0.031
AT1G07705	0.04	0.514	0.578	0.396
AT1G07710	0.004	0.666	0.683	0
AT1G07730	0.159	0.604	0.604
AT1G07740	0.22	0.315	0.326	0.041
AT1G07747	0.008	0.019	0.019
AT1G07750	0.011	0.018	0.019	0.017
AT1G07795	0.025	0.034	0.034
AT1G07820	0.017	0.02	0.02
AT1G07830	0.023	0.041	0.047	0.014
AT1G07840	0.055	0.182	0.209	0.139
AT1G07850	0.01	0.049	0.04	0.117
AT1G07860	0.244	0.018	0.018	0.031
AT1G07870	0.009	0.114	0.152	0.003
AT1G07885	0.017	0.015	0.022	0.01
AT1G07901	0.039	0.003	0.003
AT1G07920	0.407	0.015	0.027	0.001
AT1G07930	0.008	0.093	0.134	0.018
AT1G07940	0.004	0.009	0.009	0.009
AT1G07970	0.648	0.447	0.45	0.41
AT1G07985	0.011	0.015	0.015
AT1G07990	0.015	0.444	0.482	0.377
AT1G08005	0.008	0.004	0.004
AT1G08032	0.005	0.1	0.1
AT1G08035	0.016	0.017	0.007	0.046
AT1G08040	0.029	0.236	0.29	0.155
AT1G08050	0.094	0.026	0.029	0
AT1G08110	0.334	0.253	0.299	0.116
AT1G08120	0.245	0.046	0.046
AT1G08125	0.26	0.336	0.359	0.272
AT1G08160	0.004	0.023	0.023
AT1G08165	0.041	0.009	0.01	0
AT1G08170	0.016	0.036	0.036
AT1G08180	0.014	0.032	0.032
AT1G08210	0.017	0.233	0.279	0.134
AT1G08220	0.022	0.125	0.076	0.201
AT1G08230	0.725	0.022	0.029	0.014
AT1G08270	0.048	0.006	0.006	0
AT1G08280	0.028	0.212	0.212
AT1G08310	0.288	0.327	0.336	0.169
AT1G08315	0.022	0.006	0.006
AT1G08320	0.008	0.026	0.033	0.016
AT1G08340	0.006	0.121	0.104	0.416
AT1G08350	0.021	0.346	0.371	0.248
AT1G08360	0.037	0.015	0.023	0.007
AT1G08390	0.001	0.03	0.03	0.028
AT1G08400	0.051	0.216	0.227	0.006
AT1G08410	0.027	0.36	0.373	0.285
AT1G08440	0.006	0.039	0.048	0.002
AT1G08480	0.046	0.021	0.033	0.001
AT1G08530	0.26	0.022	0.016	0.043
AT1G08580	0.011	0.012	0.011	0.016
AT1G08590	0.009	0.237	0.237
AT1G08610	0.009	0.335	0.335
AT1G08670	0	0.013	0.014	0
AT1G08710	0.067	0.018	0.022	0
AT1G08750	0.01	0.249	0.265	0.226
AT1G08760	0.007	0.31	0.339	0.002
AT1G08790	0	0.014	0.015	0
AT1G08800	0.001	0.129	0.14	0.014
AT1G08845	0.063	0.162	0.173	0.151
AT1G08890	0.034	0.017	0.023	0.005
AT1G08900	0.032	0.019	0.02	0.018
AT1G08940	0.025	0.036	0.04	0
AT1G08985	0.018	0.031	0.031
AT1G09010	0.015	0.327	0.319	0.364
AT1G09026	0.008	0.842	0.842
AT1G09040	0.01	0.192	0.256	0.031
AT1G09050	0.004	0.532	0.534	0.464
AT1G09060	0.01	0.457	0.514	0.224
AT1G09130	0.115	0.1	0.105	0.09
AT1G09150	0.017	0.134	0.193	0.073
AT1G09157	0.043	0.012	0.012
AT1G09160	0.013	0.167	0.177	0.117
AT1G09170	0.003	0.038	0.036	0.045
AT1G09176	0.009	0.042	0.042
AT1G09190	0.075	0.229	0.229
AT1G09195	0.016	0.24	0.254	0.18
AT1G09200	0.016	0.014	0.014
AT1G09220	0.456	0.194	0.194
AT1G09230	0.025	0.291	0.323	0.174
AT1G09245	0.01	0.035	0.035
AT1G09250	0.003	0.015	0.015
AT1G09260	0.061	0.887	0.887
AT1G09280	0.238	0.414	0.474	0.253
AT1G09290	0.11	0.306	0.297	0.319
AT1G09300	0.273	0.33	0.307	0.369
AT1G09310	0.027	0.134	0.134
AT1G09320	0.01	0.061	0.066	0.003
AT1G09330	0.012	0.055	0.049	0.063
AT1G09360	0.022	0.119	0.119
AT1G09370	0.587	0.029	0.029
AT1G09380	0	0.022	0.025	0.019
AT1G09390	0.016	0.02	0.019	0.022
AT1G09400	0.058	0.03	0.03	0
AT1G09410	0.025	0.129	0.129
AT1G09440	0.021	0.273	0.31	0.014
AT1G09450	0.022	0.172	0.18	0.155
AT1G09460	0.009	0.383	0.383
AT1G09470	0.005	0.172	0.179	0.159
AT1G09480	0.001	0.015	0.017	0.011
AT1G09483	0.311	0.051	0.074	0
AT1G09490	0.562	0.018	0.019	0.015
AT1G09500	0.026	0.031	0.033	0
AT1G09510	0	0.017	0.018	0.016
AT1G09520	0.017	0.054	0.054
AT1G09550	0.028	0.018	0.024	0.008
AT1G09575	0.01	0.01	0.01	0
AT1G09580	0.013	0.065	0.081	0
AT1G09590	0.136	0.052	0.046	0.089
AT1G09600	0.032	0.099	0.106	0.03
AT1G09610	0.104	0.322	0.322
AT1G09620	0.026	0.356	0.38	0.039
AT1G09625	0.021	0.003	0.003
AT1G09640	0.024	0.051	0.043	0.072
AT1G09645	0.01	0.016	0.006	0.033
AT1G09650	0.01	0.019	0.019
AT1G09660	0.012	0.243	0.242	0.245
AT1G09665	0.009	0.014	0.016	0.007
AT1G09680	0.013	0.095	0.095
AT1G09690	0.006	0.034	0.038	0.007
AT1G09710	0	0.329	0.343	0.292
AT1G09720	0.101	0.058	0.06	0.007
AT1G09730	0.022	0.421	0.436	0.39
AT1G09740	0.018	0.019	0.028	0.003
AT1G09750	0.016	0.044	0.044	0
AT1G09780	0.013	0.022	0.021	0.043
AT1G09794	0.002	0.007	0.015	0.003
AT1G09800	0.071	0.086	0.125	0.009
AT1G09812	0.009	0.019	0.029	0.001
AT1G09820	0.458	0.261	0.261
AT1G09830	0.024	0.378	0.42	0.199
AT1G09870	0.036	0.172	0.164	0.186
AT1G09880	0.017	0.022	0.025	0.007
AT1G09890	0.018	0.021	0.022	0.016
AT1G09900	0.017	0.387	0.387
AT1G09910	0.282	0.447	0.544	0.262
AT1G09920	0.008	0.209	0.236	0.175
AT1G09932	0	0.026	0.014	0.044
AT1G09935	0.026	0.055	0.081	0
AT1G09980	0.044	0.429	0.429	0.431
AT1G09995	0.031	0.01	0	0.026
AT1G10000	0.024	0.015	0.015
AT1G10020	0.02	0.025	0.027	0
AT1G10040	0.013	0.074	0.071	0.091
AT1G10050	0.017	0.385	0.375	0.53
AT1G10090	0.022	0.181	0.196	0.157
AT1G10095	0.029	0.216	0.175	0.3
AT1G10100	0.018	0.042	0.065	0.014
AT1G10110	0.027	0.017	0.017
AT1G10120	0.003	0.02	0.02	0.019
AT1G10140	0.001	0.02	0.02
AT1G10150	0.034	0.058	0.058
AT1G10180	0.17	0.392	0.459	0.05
AT1G10190	0.029	0.881	0.881	0.876
AT1G10220	0.063	0.024	0.05	0.006
AT1G10250	0.346	0.04	0.04
AT1G10280	0.143	0.023	0.025	0.003
AT1G10300	0.027	0.217	0.217
AT1G10310	0.352	0.101	0.099	0.103
AT1G10320	0.02	0.338	0.303	0.4
AT1G10330	0.024	0.014	0.014
AT1G10340	0.014	0.046	0.048	0.006
AT1G10350	0.017	0.019	0.018	0.1
AT1G10380	0.314	0.039	0.041	0.03
AT1G10385	0.019	0.024	0.026	0.006
AT1G10390	0.535	0.466	0.493	0.364
AT1G10400	0.439	0.022	0.022	0
AT1G10410	0.02	0.261	0.269	0.229
AT1G10417	0.555	0.087	0.065	0.121
AT1G10455	0.061	0.022	0.022
AT1G10490	0.005	0.473	0.528	0.376
AT1G10520	0.106	0.298	0.313	0.238
AT1G10522	0.492	0.09	0.092	0.074
AT1G10530	0.02	0.026	0.027	0.018
AT1G10580	0.018	0.032	0.032	0.035
AT1G10585	0.008	0.014	0.013	0.016
AT1G10586	0.007	0.483	0.005	0.692
AT1G10588	0.01	0.037	0.037
AT1G10590	0.014	0.031	0.039	0.003
AT1G10610	0.186	0.043	0.053	0.005
AT1G10620	0.029	0.055	0.06	0.007
AT1G10640	0.019	0.026	0.027	0.01
AT1G10650	0.005	0.018	0.02	0
AT1G10652	0.01	0.059	0.059
AT1G10657	0.018	0.017	0.014	0.024
AT1G10660	0.013	0.195	0.236	0.082
AT1G10690	0.162	0.02	0.02
AT1G10717	0.015	0.047	0.042	0.062
AT1G10720	0.029	0.115	0.12	0
AT1G10730	0.025	0.203	0.248	0.11
AT1G10740	0.017	0.201	0.229	0.006
AT1G10745	0.018	0.234	0.35	0
AT1G10747	0.06	0.017	0.017
AT1G10750	0.022	0.037	0.047	0.015
AT1G10770	0.191	0.053	0.053
AT1G10780	0.487	0.375	0.487	0.03
AT1G10790	0.743	0.014	0.016	0
AT1G10800	0.034	0.013	0.013
AT1G10810	0.016	0.405	0.458	0.042
AT1G10820	0.007	0.392	0.438	0.325
AT1G10850	0.017	0.158	0.16	0
AT1G10865	0.269	0.169	0.274	0.067
AT1G10880	0.012	0.017	0.017	0.022
AT1G10890	0.027	0.315	0.316	0.314
AT1G10900	0.013	0.325	0.358	0.279
AT1G10910	0.02	0.388	0.364	0.438
AT1G10940	0.018	0.257	0.18	0.487
AT1G10980	0.044	0.02	0.023	0
AT1G10990	0.025	0.049	0.049
AT1G11020	0.009	0.082	0.094	0.01
AT1G11040	0.02	0.126	0.151	0.005
AT1G11050	0.018	0.28	0.28
AT1G11060	0.531	0.347	0.352	0.33
AT1G11070	0.003	0.068	0.068	0.067
AT1G11090	0.04	0.038	0.038
AT1G11100	0.003	0.179	0.211	0.018
AT1G11110	0.008	0.018	0.019	0.017
AT1G11112	0.021	0.005	0.005
AT1G11120	0	0.049	0.076	0.006
AT1G11125	0.017	0.035	0.035
AT1G11145	0.009	0.004	0.005	0
AT1G11160	0.01	0.356	0.404	0.179
AT1G11170	0.028	0.058	0.05	0.072
AT1G11180	0.016	0.118	0.163	0.043
AT1G11200	0.014	0.329	0.298	0.38
AT1G11210	0.03	0.036	0.037	0.018
AT1G11220	0.032	0.007	0.007	0.003
AT1G11230	0.011	0.031	0.031
AT1G11240	0.032	0.138	0.131	0.158
AT1G11270	0.036	0.058	0.038	0.5
AT1G11280	0.012	0.046	0.029	0.274
AT1G11300	0.017	0.255	0.265	0.109
AT1G11320	0.015	0.026	0.023	0.053
AT1G11330	0.009	0.163	0.174	0
AT1G11340	0.407	0.156	0.162	0.005
AT1G11360	0.006	0.015	0.014	0.053
AT1G11362	0.198	0.029	0.029
AT1G11370	0.005	0.02	0.025	0.006
AT1G11380	0.005	0.155	0.16	0.061
AT1G11390	0.025	0.373	0.387	0.241
AT1G11410	0.011	0.401	0.433	0.047
AT1G11430	0.012	0.129	0.071	0.26
AT1G11440	0.223	0.02	0.02
AT1G11450	0.011	0.02	0.022	0
AT1G11460	0.012	0.029	0.04	0.002
AT1G11470	0.018	0.019	0.018	0.03
AT1G11480	0.019	0.21	0.193	0.338
AT1G11490	0.017	0.098	0.098
AT1G11500	0.005	0.026	0.026
AT1G11510	0.012	0.006	0.006
AT1G11520	0	0.015	0.015
AT1G11540	0.024	0.017	0.016	0.026
AT1G11560	0.026	0.029	0.029
AT1G11572	0.02	0.032	0.032
AT1G11590	0.394	0.873	0.872	0.879
AT1G11593	0.492	0.899	0.899
AT1G11608	0.021	0.139	0.139
AT1G11620	0.033	0.027	0.027
AT1G11630	0.015	0.031	0.031
AT1G11655	0.011	0.037	0.037
AT1G11660	0.175	0.443	0.491	0.26
AT1G11670	0.011	0.019	0.024	0.005
AT1G11684	0.019	0.002	0.002
AT1G11690	0.017	0.011	0.011
AT1G11700	0.03	0.035	0.035
AT1G11710	0.011	0.034	0.034
AT1G11730	0.328	0.042	0.053	0.018
AT1G11740	0.028	0.033	0.037	0.018
AT1G11765	0.005	0.006	0.006
AT1G11770	0.023	0.023	0.023
AT1G11780	0.617	0.176	0.14	0.437
AT1G11785	0.025	0.816	0.821	0.808
AT1G11800	0.061	0.168	0.178	0
AT1G11810	0.015	0.056	0.056
AT1G11820	0	0.129	0.148	0.004
AT1G11850	0.018	0.028	0.028
AT1G11860	0.013	0.179	0.199	0.014
AT1G11880	0.033	0.229	0.226	0.241
AT1G11900	0.027	0.048	0.062	0.009
AT1G11905	0.061	0.157	0.172	0.002
AT1G11915	0.005	0.024	0.027	0.003
AT1G11920	0.017	0.029	0.029	0.015
AT1G11925	0.032	0.067	0.067
AT1G11930	0.022	0.162	0.168	0.134
AT1G11940	0.03	0.174	0.171	0.194
AT1G11950	0.016	0.428	0.481	0.204
AT1G11960	0.013	0.329	0.344	0.143
AT1G11970	0.012	0.01	0.01
AT1G11990	0.008	0.075	0.075	0.074
AT1G12000	0.017	0.261	0.239	0.324
AT1G12010	0.01	0.01	0.014	0
AT1G12020	0.039	0.027	0.027
AT1G12030	0.014	0.04	0.046	0.001
AT1G12050	0.012	0.137	0.196	0.041
AT1G12064	0.013	0.086	0.086
AT1G12070	0.031	0.017	0.012	0.041
AT1G12080	0.005	0.045	0.051	0.032
AT1G12100	0.111	0.035	0.041	0
AT1G12120	0.003	0.434	0.486	0
AT1G12130	0.003	0.026	0.027	0.017
AT1G12150	0.037	0.102	0.114	0.023
AT1G12160	0.01	0.042	0.044	0
AT1G12170	0.013	0.006	0.006
AT1G12180	0.01	0.074	0.076	0
AT1G12190	0	0.016	0.016
AT1G12200	0.018	0.033	0.036	0.003
AT1G12211	0.004	0.039	0.039
AT1G12230	0.045	0.294	0.319	0.146
AT1G12244	0.109	0.017	0.019	0.01
AT1G12250	0.012	0.076	0.088	0.022
AT1G12270	0.018	0.153	0.151	0.17
AT1G12280	0.161	0.373	0.373
AT1G12290	0.095	0.431	0.492	0.009
AT1G12300	0.008	0.273	0.273
AT1G12310	0.004	0.051	0.051
AT1G12320	0.002	0.017	0.018	0
AT1G12330	0.027	0.027	0.028	0.011
AT1G12340	0.007	0.027	0.036	0
AT1G12380	0.012	0.026	0.026
AT1G12390	0.005	0.156	0.2	0.017
AT1G12400	0.303	0.009	0.011	0.006
AT1G12411	0.015	0.006	0.006
AT1G12423	0.022	0.015	0.015
AT1G12440	0.012	0.036	0.036
AT1G12450	0.019	0.027	0.028	0.02
AT1G12451	0.002	0.013	0.013
AT1G12460	0.011	0.435	0.411	0.846
AT1G12470	0.196	0.436	0.511	0.269
AT1G12490	0.023	0.07	0.07
AT1G12500	0.027	0.044	0.048	0.024
AT1G12530	0.014	0.258	0.423	0.007
AT1G12540	0.003	0.019	0.02	0.016
AT1G12550	0.036	0.036	0.038	0
AT1G12570	0.041	0.028	0.031	0.003
AT1G12600	0.006	0.011	0.01	0.011
AT1G12620	0.009	0.286	0.297	0
AT1G12630	0.02	0.016	0.016
AT1G12640	0.037	0.202	0.208	0.111
AT1G12650	0.019	0.255	0.249	0.293
AT1G12660	0.02	0.029	0.032	0
AT1G12663	0.013	0.023	0.04	0
AT1G12665	0	0.001	0.002	0
AT1G12672	0.045	0.017	0.018	0
AT1G12700	0.04	0.282	0.281	0.301
AT1G12730	0.765	0.152	0.206	0.055
AT1G12760	0.031	0.048	0.052	0.015
AT1G12775	0.475	0.343	0.343
AT1G12790	0.151	0.138	0.119	0.162
AT1G12800	0.036	0.347	0.349	0.341
AT1G12805	0.045	0.014	0.014
AT1G12810	0.012	0.023	0.025	0.019
AT1G12830	0.021	0.016	0.016
AT1G12845	0.442	0.022	0.022
AT1G12850	0.012	0.203	0.218	0.016
AT1G12855	0.013	0.024	0.024
AT1G12870	0.021	0.021	0.022	0.019
AT1G12890	0.159	0.136	0.136
AT1G12930	0.675	0.356	0.372	0.329
AT1G12938	0.008	0.1	0.1
AT1G12960	0.004	0.041	0.045	0.028
AT1G12990	0.01	0.273	0.311	0.008
AT1G13000	0.191	0.388	0.385	0.409
AT1G13030	0.089	0.253	0.308	0.077
AT1G13040	0.033	0.378	0.378
AT1G13050	0.202	0.458	0.473	0
AT1G13130	0.007	0.078	0.107	0.011
AT1G13160	0.036	0.413	0.407	0.44
AT1G13190	0.027	0.204	0.234	0
AT1G13195	0.009	0.331	0.226	0.707
AT1G13200	0.25	0.03	0.03
AT1G13230	0.063	0.034	0.038	0
AT1G13310	0.114	0.301	0.313	0.144
AT1G13340	0.014	0.167	0.177	0
AT1G13350	0.038	0.233	0.238	0.217
AT1G13360	0.026	0.043	0.043
AT1G13370	0.032	0.019	0.019	0.022
AT1G13380	0.02	0.028	0.033	0.002
AT1G13390	0.516	0.032	0.03	0.054
AT1G13410	0.012	0.221	0.219	0.276
AT1G13450	0.005	0.143	0.16	0.044
AT1G13460	0.028	0.404	0.464	0.123
AT1G13470	0.012	0.794	0.797	0.692
AT1G13480	0.061	0.294	0.294
AT1G13485	0.11	0	0
AT1G13490	0.034	0.056	0.056
AT1G13500	0.036	0.105	0.113	0
AT1G13510	0.01	0.03	0.03
AT1G13520	0.002	0.036	0.032	0.085
AT1G13530	0.081	0.061	0.066	0.004
AT1G13540	0.222	0.074	0.076	0.031
AT1G13550	0.528	0.108	0.108
AT1G13570	0.405	0.074	0.082	0
AT1G13605	0.101	0.032	0.035	0
AT1G13607	0.023	0.057	0.092	0
AT1G13608	0.034	0.052	0.035	0.135
AT1G13609	0.026	0.008	0.01	0
AT1G13610	0.013	0.022	0.018	0.036
AT1G13630	0.011	0.35	0.375	0.117
AT1G13635	0.011	0.05	0.061	0
AT1G13640	0.034	0.155	0.172	0
AT1G13650	0.512	0.011	0.014	0
AT1G13670	0.015	0.005	0.005
AT1G13680	0.004	0.018	0.022	0.004
AT1G13730	0.013	0.424	0.48	0.137
AT1G13750	0.017	0.047	0.048	0.043
AT1G13755	0.018	0.021	0.022	0
AT1G13760	0.043	0.033	0.032	0.038
AT1G13780	0.099	0.374	0.395	0.007
AT1G13790	0.025	0.292	0.336	0.012
AT1G13800	0.06	0.408	0.408
AT1G13810	0.018	0.224	0.247	0.028
AT1G13820	0.465	0.122	0.126	0.042
AT1G13830	0.009	0.03	0.03	0.029
AT1G13880	0.011	0.198	0.248	0.021
AT1G13900	0.016	0.087	0.088	0
AT1G13910	0.012	0.106	0.119	0.021
AT1G13920	0.107	0.018	0.02	0
AT1G13930	0.016	0.039	0.047	0.002
AT1G13940	0.01	0.245	0.255	0
AT1G13970	0.029	0.135	0.154	0
AT1G13990	0.361	0.06	0.071	0.01
AT1G14010	0.011	0.153	0.181	0.017
AT1G14020	0.034	0.058	0.057	0.073
AT1G14030	0	0.218	0.187	0.464
AT1G14040	0.008	0.106	0.112	0.083
AT1G14048	0.036	0.007	0.007
AT1G14060	0.102	0.063	0.063
AT1G14120	0.005	0.064	0.069	0.025
AT1G14130	0.34	0.108	0.128	0.03
AT1G14140	0.009	0.19	0.238	0.006
AT1G14160	0.025	0.01	0.009	0.034
AT1G14170	0.006	0.155	0.166	0.031
AT1G14180	0.003	0.301	0.341	0
AT1G14185	0.008	0.034	0.034	0
AT1G14190	0.017	0.287	0.287
AT1G14200	0.06	0.048	0.048
AT1G14205	0.049	0.307	0.365	0.224
AT1G14210	0.014	0.18	0.216	0.015
AT1G14220	0.377	0.039	0.042	0
AT1G14225	0.03	0.862	0.862
AT1G14230	0.414	0.086	0.083	0.109
AT1G14240	0.015	0.017	0.015	0.021
AT1G14250	0.006	0.052	0.063	0.009
AT1G14260	0.002	0.128	0.15	0.031
AT1G14270	0.019	0.111	0.102	0.161
AT1G14300	0.095	0.179	0.171	0.202
AT1G14310	0.029	0.317	0.435	0.088
AT1G14315	0.018	0.022	0.023	0
AT1G14330	0	0.064	0.064
AT1G14340	0.068	0.147	0.174	0.033
AT1G14345	0.143	0.038	0.038
AT1G14390	0.035	0.096	0.082	0.28
AT1G14430	0.032	0.03	0.03
AT1G14450	0.01	0.017	0.017	0.018
AT1G14455	0.021	0.011	0.011
AT1G14460	0.005	0.134	0.141	0.016
AT1G14470	0.017	0.314	0.314
AT1G14480	0.563	0.286	0.307	0.042
AT1G14490	0.019	0.036	0.036
AT1G14500	0.02	0.389	0.389
AT1G14540	0.008	0.04	0.043	0
AT1G14549	0.029	0.031	0.031
AT1G14550	0.023	0.036	0.037	0
AT1G14560	0.04	0.223	0.234	0.111
AT1G14570	0.148	0.443	0.452	0.427
AT1G14580	0.01	0.027	0.034	0
AT1G14590	0.003	0.201	0.256	0.018
AT1G14600	0.026	0.014	0.011	0.022
AT1G14630	0.028	0.01	0.012	0.004
AT1G14640	0.005	0.128	0.13	0
AT1G14642	0.294	0.017	0.021	0
AT1G14650	0.023	0.333	0.36	0.018
AT1G14670	0.026	0.396	0.441	0.168
AT1G14680	0.393	0.046	0.046
AT1G14686	0.011	0.043	0.043
AT1G14688	0.014	0.137	0.031	0.314
AT1G14710	0.001	0.27	0.273	0.161
AT1G14730	0.008	0.026	0.034	0.002
AT1G14740	0.009	0.093	0.093
AT1G14755	0.008	0.001	0.001
AT1G14770	0.022	0.093	0.104	0
AT1G14780	0.007	0.022	0.024	0.003
AT1G14800	0.793	0.639	0.604	0.67
AT1G14810	0.02	0.181	0.155	0.319
AT1G14820	0.023	0.011	0.011	0.012
AT1G14890	0.008	0.05	0.05
AT1G14910	0.021	0.115	0.08	0.24
AT1G14930	0.018	0.049	0.05	0.029
AT1G14940	0.01	0.045	0.054	0
AT1G14950	0.007	0.018	0.018
AT1G14960	0.011	0.028	0.029	0
AT1G14970	0.032	0.19	0.212	0.076
AT1G14990	0.024	0.029	0.037	0.007
AT1G15010	0.009	0.016	0.016
AT1G15015	0.282	0.048	0.048
AT1G15030	0.018	0.189	0.2	0.131
AT1G15040	0.019	0.081	0.081
AT1G15045	0.011	0	0
AT1G15060	0.018	0.398	0.381	0.473
AT1G15110	0.373	0.093	0.039	0.233
AT1G15120	0.023	0.01	0.005	0.011
AT1G15125	0	0.075	0.08	0.013
AT1G15130	0.053	0.211	0.174	0.369
AT1G15140	0.024	0.059	0.064	0.021
AT1G15150	0.015	0.088	0.1	0.004
AT1G15160	0.029	0.332	0.366	0
AT1G15165	0.019	0.109	0.074	0.149
AT1G15170	0.024	0.2	0.219	0.019
AT1G15180	0.006	0.07	0.074	0.007
AT1G15190	0.026	0.03	0.03
AT1G15200	0	0.035	0.034	0.037
AT1G15215	0.012	0.353	0.46	0.084
AT1G15230	0.027	0.044	0.044
AT1G15240	0.044	0.401	0.4	0.403
AT1G15250	0.02	0.021	0.024	0
AT1G15260	0.022	0.02	0.02
AT1G15270	0.031	0.026	0.038	0.017
AT1G15280	0.024	0.373	0.365	0.386
AT1G15290	0.035	0.176	0.174	0.182
AT1G15320	0.02	0.031	0.031	0
AT1G15330	0.026	0.024	0.024
AT1G15350	0.024	0.025	0.02	0.036
AT1G15370	0.005	0.008	0.003	0.017
AT1G15380	0.018	0.081	0.083	0.05
AT1G15385	0.017	0.003	0.003
AT1G15400	0.002	0.042	0.044	0.018
AT1G15410	0.035	0.093	0.102	0.013
AT1G15415	0.23	0.005	0.008	0
AT1G15420	0.021	0.099	0.119	0.023
AT1G15430	0.021	0.293	0.293
AT1G15470	0.002	0.202	0.211	0.169
AT1G15480	0.246	0.236	0.259	0
AT1G15490	0.009	0.116	0.121	0.013
AT1G15530	0.063	0.03	0.03
AT1G15540	0.005	0.065	0.066	0.028
AT1G15590	0.019	0.015	0.013	0.024
AT1G15600	0.025	0.015	0.014	0.023
AT1G15610	0.014	0.058	0.059	0.017
AT1G15620	0.005	0.012	0.012	0.01
AT1G15630	0.014	0.012	0.013	0
AT1G15640	0.289	0.018	0.02	0.01
AT1G15670	0.28	0.02	0.02
AT1G15680	0.332	0.045	0.045
AT1G15710	0.024	0.009	0.009
AT1G15730	0.004	0.037	0.045	0.014
AT1G15740	0.01	0.109	0.144	0.031
AT1G15757	0	0.014	0.02	0
AT1G15760	0	0.019	0.019
AT1G15770	0.059	0.02	0.026	0.01
AT1G15772	0.037	0.013	0.014	0
AT1G15780	0.508	0.417	0.499	0.196
AT1G15790	0.003	0.014	0.011	0.02
AT1G15800	0.028	0.027	0.034	0.019
AT1G15810	0.032	0.04	0.031	0.076
AT1G15825	0.028	0.018	0.018
AT1G15830	0.013	0.026	0.026
AT1G15840	0.028	0.021	0.021
AT1G15850	0.017	0.024	0.038	0
AT1G15860	0.015	0.017	0.021	0.01
AT1G15870	0.031	0.009	0.011	0
AT1G15885	0.033	0.034	0.025	0.048
AT1G15890	0.031	0.175	0.175
AT1G15900	0.024	0.02	0.02
AT1G15910	0.019	0.286	0.256	0.346
AT1G15920	0.076	0.023	0.023
AT1G15930	0.016	0.026	0.035	0.008
AT1G15940	0.003	0.438	0.482	0.238
AT1G15970	0.016	0.109	0.088	0.311
AT1G16000	0.004	0.043	0.048	0
AT1G16020	0.01	0.18	0.18	0.177
AT1G16022	0.032	0.017	0.014	0.087
AT1G16025	0.137	0.022	0.019	0.087
AT1G16040	0.039	0.029	0.032	0.014
AT1G16080	0.032	0.242	0.212	0.347
AT1G16170	0.014	0.021	0.025	0.013
AT1G16180	0.015	0.145	0.137	0.173
AT1G16210	0.039	0.016	0.016	0.011
AT1G16220	0.045	0.269	0.294	0.027
AT1G16225	0.073	0.033	0.039	0.009
AT1G16230	0.028	0.024	0.026	0
AT1G16250	0.009	0.252	0.291	0.013
AT1G16260	0.004	0.306	0.312	0
AT1G16270	0.004	0.432	0.49	0.038
AT1G16290	0.021	0.05	0.061	0.022
AT1G16310	0.013	0.03	0.029	0.039
AT1G16320	0.036	0.017	0.018	0
AT1G16350	0.013	0.206	0.178	0.458
AT1G16360	0.006	0.013	0.015	0.003
AT1G16430	0.02	0.017	0.02	0
AT1G16445	0.024	0.022	0.028	0
AT1G16480	0.01	0.395	0.395
AT1G16500	0.018	0.027	0.03	0
AT1G16510	0.01	0.011	0.011
AT1G16515	0	0.032	0.032
AT1G16520	0	0.095	0.109	0.054
AT1G16560	0.114	0.387	0.437	0.246
AT1G16570	0.035	0.262	0.305	0.128
AT1G16630	0.021	0.007	0.007
AT1G16640	0.006	0.013	0.015	0
AT1G16650	0.026	0.342	0.365	0.276
AT1G16670	0.289	0.157	0.172	0.05
AT1G16680	0.519	0.572	0.57	0.58
AT1G16690	0.478	0.31	0.337	0.184
AT1G16700	0.515	0.249	0.245	0.259
AT1G16705	0.334	0.027	0.028	0.025
AT1G16740	0.026	0.031	0.036	0.018
AT1G16750	0.007	0.17	0.194	0.014
AT1G16760	0	0.032	0.032	0.03
AT1G16770	0.006	0.029	0.031	0.01
AT1G16790	0.024	0.039	0.039
AT1G16800	0.038	0.472	0.478	0.445
AT1G16810	0.029	0.12	0.197	0.021
AT1G16820	0.034	0.049	0.029	0.071
AT1G16825	0.05	0.09	0.027	0.172
AT1G16830	0.114	0.435	0.435
AT1G16840	0.009	0.022	0.022
AT1G16850	0.033	0.017	0.018	0
AT1G16860	0.009	0.344	0.386	0.226
AT1G16870	0.021	0.314	0.326	0.26
AT1G16880	0.01	0.017	0.015	0.02
AT1G16900	0.019	0.207	0.248	0.065
AT1G16905	0.018	0.03	0.03
AT1G16916	0.025	0.031	0.033	0.024
AT1G16930	0.016	0.037	0.029	0.167
AT1G16940	0.027	0.025	0.026	0
AT1G16950	0.014	0.044	0.044
AT1G16960	0.382	0.243	0.243
AT1G17010	0.029	0.02	0.02	0.017
AT1G17030	0.11	0.023	0.023	0.023
AT1G17070	0.012	0.305	0.305
AT1G17080	0.02	0.026	0.032	0.01
AT1G17090	0.035	0.01	0.006	0.018
AT1G17100	0.006	0.039	0.039	0
AT1G17130	0.03	0.071	0.071	0.071
AT1G17145	0.478	0.265	0.243	0.323
AT1G17147	0.007	0.133	0.133
AT1G17150	0.002	0.244	0.273	0
AT1G17160	0.429	0.042	0.043	0.015
AT1G17200	0.007	0.014	0.019	0.007
AT1G17230	0.03	0.302	0.308	0.005
AT1G17270	0.883	0.177	0.174	0.235
AT1G17285	0.011	0.009	0.011	0
AT1G17300	0.236	0.021	0.024	0
AT1G17310	0.013	0.02	0.02
AT1G17330	0.008	0.023	0.025	0.018
AT1G17340	0.009	0.313	0.325	0.268
AT1G17345	0.016	0.034	0.034
AT1G17350	0.016	0.194	0.288	0.089
AT1G17360	0.003	0.334	0.372	0.059
AT1G17400	0.01	0.26	0.33	0.022
AT1G17410	0.567	0.121	0.123	0.112
AT1G17430	0.032	0.013	0.012	0.017
AT1G17450	0.019	0.483	0.507	0.312
AT1G17490	0.064	0.019	0.021	0.015
AT1G17500	0.015	0.446	0.446	0.437
AT1G17510	0.204	0.039	0.042	0.03
AT1G17520	0.01	0.154	0.159	0.145
AT1G17540	0.004	0.265	0.314	0.016
AT1G17545	0.012	0.003	0.004	0
AT1G17600	0.038	0.068	0.072	0.013
AT1G17610	0.14	0.037	0.037
AT1G17615	0.048	0.121	0.122	0.091
AT1G17620	0.014	0.053	0.053
AT1G17630	0.007	0.15	0.15
AT1G17640	0.388	0.198	0.174	0.303
AT1G17665	0.51	0.015	0.015	0.018
AT1G17680	0.316	0.459	0.514	0.315
AT1G17710	0.015	0.033	0.035	0.02
AT1G17744	0.25	0.039	0.039
AT1G17745	0.015	0.078	0.056	0.154
AT1G17780	0.227	0.02	0.02
AT1G17790	0.194	0.038	0.04	0
AT1G17820	0.029	0.217	0.242	0.05
AT1G17830	0.007	0.008	0.007	0.011
AT1G17850	0.014	0.265	0.277	0.175
AT1G17860	0.011	0.016	0.016
AT1G17910	0.592	0.032	0.033	0.006
AT1G17930	0.097	0.331	0.419	0.084
AT1G17940	0.203	0.184	0.212	0.126
AT1G17960	0.009	0.026	0.031	0.012
AT1G17970	0.01	0.062	0.07	0.012
AT1G18030		0.254	0.194	0.4
AT1G18050	0.477	0.34	0.262	0.418
AT1G18060	0.005	0.088	0.103	0.017
AT1G18070	0.371	0.285	0.36	0.166
AT1G18090	0.038	0.143	0.161	0.075
AT1G18130	0.55	0.539	0.175	0.71
AT1G18160	0.007	0.412	0.467	0.228
AT1G18170	0.191	0.013	0.015	0.004
AT1G18180	0.016	0.141	0.136	0.148
AT1G18210	0.024	0.031	0.043	0.006
AT1G18260	0.025	0.116	0.127	0.033
AT1G18265	0.036	0.025	0.025
AT1G18270	0.026	0.324	0.358	0.274
AT1G18280	0.017	0.025	0.028	0.008
AT1G18290	0.037	0.005	0.005
AT1G18310	0.003	0.13	0.097	0.318
AT1G18320	0.014	0.004	0.004	0.002
AT1G18335	0.309	0.164	0.198	0.095
AT1G18340	0.01	0.196	0.256	0.102
AT1G18360	0.095	0.047	0.05	0.012
AT1G18390	0.012	0.027	0.029	0.015
AT1G18410	0.016	0.023	0.025	0.017
AT1G18420	0.031	0.038	0.038	0
AT1G18440	0.03	0.018	0.016	0.027
AT1G18460	0.007	0.389	0.443	0.108
AT1G18470	0.037	0.309	0.438	0.008
AT1G18480	0.029	0.224	0.224
AT1G18485	0.379	0.126	0.126
AT1G18486	0.004	0.034	0.034
AT1G18490	0.004	0.074	0.084	0.003
AT1G18530	0.063	0.005	0.005
AT1G18540	0.759	0.045	0.049	0.009
AT1G18550	0	0.214	0.222	0.126
AT1G18560	0.005	0.376	0.41	0
AT1G18610	0.384	0.401	0.45	0.288
AT1G18620	0.105	0.306	0.353	0.012
AT1G18660	0.024	0.25	0.293	0.151
AT1G18680	0.024	0.019	0.02	0.011
AT1G18690	0.027	0.394	0.494	0.019
AT1G18700	0.284	0.272	0.288	0.24
AT1G18720	0.032	0.022	0.027	0.007
AT1G18740	0.005	0.025	0.025
AT1G18760	0.131	0.019	0.019
AT1G18770	0.02	0.012	0.008	0.014
AT1G18773	0.012	0.026	0.03	0
AT1G18780	0	0.014	0.014
AT1G18790	0.019	0.003	0.004	0
AT1G18810	0.04	0.022	0.022
AT1G18830	0.021	0.071	0.082	0.004
AT1G18850	0.011	0.099	0.109	0.015
AT1G18871	0.028	0.041	0.041
AT1G18880	0.032	0.098	0.102	0.031
AT1G18900	0.012	0.47	0.534	0.009
AT1G18910	0.408	0.14	0.155	0.058
AT1G18940	0.177	0.025	0.025	0
AT1G18950	0.026	0.414	0.412	0.419
AT1G18960	0.184	0.064	0.072	0
AT1G18980	0.024	0.016	0.016
AT1G18990	0.037	0.314	0.314
AT1G19000	0.012	0.025	0.028	0
AT1G19010	0.011	0.247	0.297	0.002
AT1G19020	0.129	0.011	0.011
AT1G19025	0.02	0.195	0.206	0.022
AT1G19040	0.006	0.15	0.15
AT1G19060	0.014	0.009	0.01	0
AT1G19070	0	0.056	0.056
AT1G19086	0.595	0.85	0.857	0.839
AT1G19100	0.002	0.351	0.437	0.224
AT1G19110	0.011	0.249	0.233	0.334
AT1G19115	0.302	0.016	0.018	0.007
AT1G19120	0.037	0.008	0.003	0.016
AT1G19130	0.318	0.01	0.003	0.026
AT1G19140	0.028	0.114	0.107	0.166
AT1G19160	0.459	0.028	0.028
AT1G19170	0.022	0.121	0.105	0.234
AT1G19190	0.027	0.027	0.027
AT1G19200	0.013	0.032	0.032
AT1G19210	0.008	0.011	0.011
AT1G19230	0.028	0.229	0.246	0.166
AT1G19240	0.022	0.25	0.274	0.136
AT1G19260	0.837	0.897	0.897
AT1G19290	0.013	0.358	0.358
AT1G19310	0.021	0.11	0.128	0.006
AT1G19320	0.005	0.021	0.021	0.048
AT1G19330	0.011	0.067	0.094	0.02
AT1G19340	0.009	0.015	0.016	0.003
AT1G19360	0.461	0.229	0.234	0
AT1G19370	0.009	0.444	0.444
AT1G19380	0.014	0.033	0.034	0.016
AT1G19390	0.224	0.023	0.023	0.032
AT1G19394	0.871	0.068	0.09	0.009
AT1G19396	0.871	0.112	0.044	0.135
AT1G19397	0.164	0.017	0.021	0
AT1G19400	0.039	0.046	0.06	0
AT1G19410	0.021	0.107	0.062	0.174
AT1G19430	0.01	0.235	0.262	0.039
AT1G19450	0.01	0.3	0.307	0.259
AT1G19460	0.023	0.021	0.021
AT1G19470	0.01	0.015	0.015
AT1G19480	0.801	0.039	0.039
AT1G19485	0.031	0.196	0.266	0.032
AT1G19490	0.038	0.403	0.375	0.562
AT1G19500	0.233	0.025	0.027	0.009
AT1G19530	0.017	0.009	0.01	0
AT1G19540	0.011	0.029	0.033	0.004
AT1G19550	0.005	0.038	0.034	0.087
AT1G19600	0.311	0.123	0.135	0.075
AT1G19620	0.023	0.017	0.016	0.033
AT1G19650	0.02	0.22	0.218	0.229
AT1G19660	0.013	0.036	0.019	0.076
AT1G19680	0.014	0.122	0.144	0.011
AT1G19690	0.23	0.067	0.072	0.007
AT1G19710	0.022	0.028	0.03	0
AT1G19715	0.338	0.493	0.55	0.205
AT1G19720	0.019	0.345	0.353	0.038
AT1G19740	0.014	0.014	0.014
AT1G19750	0.032	0.126	0.117	0.146
AT1G19830	0.019	0.055	0.055
AT1G19835	0.008	0.064	0.078	0.005
AT1G19840	0.028	0.008	0.008
AT1G19860	0.048	0.409	0.502	0.134
AT1G19880	0.011	0.247	0.215	0.384
AT1G19900	0.007	0.027	0.027
AT1G19930	0.007	0.06	0.071	0
AT1G19960	0.366	0.008	0.008
AT1G19970	0.029	0.024	0.023	0.025
AT1G19980	0.029	0.206	0.226	0.018
AT1G19990	0.179	0.026	0.007	0.057
AT1G20030	0.074	0.038	0.039	0
AT1G20060	0.004	0.136	0.144	0.113
AT1G20065	0.021	0.01	0.014	0.005
AT1G20070	0.036	0.032	0.032
AT1G20100	0.035	0.024	0.026	0.018
AT1G20110	0.02	0.165	0.13	0.387
AT1G20120	0.033	0.048	0.054	0
AT1G20130	0.011	0.023	0.025	0.005
AT1G20132	0.036	0.018	0.018	0.017
AT1G20135	0	0.053	0.056	0.011
AT1G20150	0.018	0.062	0.066	0.021
AT1G20180	0.018	0.035	0.036	0
AT1G20220	0.242	0.207	0.167	0.269
AT1G20225	0.034	0.094	0.085	0.145
AT1G20230	0.009	0.217	0.217
AT1G20240	0.009	0.018	0.019	0.016
AT1G20260	0	0.199	0.209	0.181
AT1G20270	0.605	0.095	0.113	0.031
AT1G20280	0.382	0.882	0.944	0.874
AT1G20290	0.168	0.029	0.024	0.032
AT1G20300	0.003	0.265	0.265
AT1G20310	0.016	0.021	0.021
AT1G20320	0.313	0.06	0.06
AT1G20360	0.038	0.019	0.019
AT1G20370	0.021	0.109	0.11	0
AT1G20380	0.015	0.327	0.375	0.135
AT1G20400	0.231	0.891	0.889	0.903
AT1G20405	0.117	0.009	0.01	0
AT1G20410	0.019	0.338	0.228	0.557
AT1G20430	0.011	0.014	0.014
AT1G20460	0.007	0.203	0.172	0.23
AT1G20470	0.024	0.296	0.296
AT1G20480	0.035	0.023	0.023	0.009
AT1G20490	0.007	0.023	0.024	0.019
AT1G20500	0.02	0.019	0.021	0.008
AT1G20520	0.043	0.107	0.107
AT1G20530	0.017	0.025	0.025	0
AT1G20540	0.012	0.123	0.167	0.072
AT1G20550	0.013	0.156	0.174	0.002
[truncated: 24,901 more rows]

## Sheet: CHG
gene ID	pmt	gene body	exon	intron
1-Oct	0.014	0.025	0.026	0
2-Cy	0.021	0.028	0.022	0.038
2-Oct	0.003	0.014	0.014
2A6	0.02	0.028	0.029	0.008
3-Oct	0.008	0.046	0.046
3BETAHSD/D1	0.459	0.016	0.02	0.012
3BETAHSD/D2	0.254	0.011	0.015	0.008
4-Oct	0.011	0.015	0.018	0.01
4CL1	0.001	0.02	0.022	0.008
4CL2	0.014	0.036	0.041	0.01
4CL3	0.063	0.022	0.028	0.007
4CL5	0.002	0.019	0.019	0.02
5-FCL	0.279	0.015	0.023	0
5-Oct	0.012	0.021	0.021
5PTASE11	0.095	0.017	0.018	0.014
5PTASE13	0.013	0.022	0.025	0.01
5PTASE2	0.012	0.017	0.019	0.003
A7	0.004	0.026	0.032	0
AAC1	0.015	0.026	0.032	0.009
AAC2	0.012	0.03	0.035	0.015
AAC3	0.029	0.022	0.018	0.036
AACT1	0.016	0.014	0.014
AAE1	0.027	0.021	0.022	0
AAE12	0.039	0.021	0.021	0.019
AAE14	0.016	0.025	0.026	0.023
AAE15	0.019	0.019	0.026	0.011
AAE16	0.091	0.02	0.027	0.014
AAE17	0	0.015	0.015	0.015
AAE18	0.021	0.024	0.026	0.019
AAE5	0.005	0.039	0.039
AAE7	0.005	0.027	0.029	0.011
AAH	0.041	0.014	0.012	0.021
AAO2	0.006	0.021	0.021	0.02
AAO3	0.011	0.014	0.015	0.007
AAP1	0.177	0.02	0.026	0.011
AAP2	0.009	0.018	0.02	0.014
AAP3	0.033	0.025	0.028	0.016
AAP4	0.006	0.024	0.025	0.019
AAP5	0	0.036	0.025	0.064
AAP6	0.013	0.038	0.017	0.068
AAP7	0.011	0.017	0.018	0.008
AAP8	0.012	0.04	0.051	0.007
AAPT1	0.025	0.013	0.007	0.02
AAPT2	0.033	0.02	0.022	0.017
AAR3	0.315	0.007	0.004	0.011
AAT	0.014	0.022	0.017	0.031
AAT1	0	0.016	0.02	0.002
AATP1	0	0.022	0.022
ABA1	0.017	0.018	0.02	0.016
ABA2	0.014	0.01	0.01	0.011
ABA3	0.38	0.017	0.014	0.022
ABA4	0.009	0.017	0.022	0.009
ABAP1	0.351	0.016	0.02	0.008
ABC1	0.026	0.017	0.018	0.013
ABC4	0.003	0.013	0.017	0.007
ABCA1	0.013	0.018	0.021	0.013
ABCA2	0.006	0.023	0.029	0.005
ABCA4	0.063	0.017	0.017	0.018
ABCB1	0.001	0.024	0.027	0.007
ABCB19	0.034	0.019	0.018	0.021
ABCB4	0.002	0.016	0.017	0.007
ABCG14	0.03	0.031	0.034	0.014
ABCG25	0.005	0.018	0.022	0.014
ABF1	0.027	0.016	0.014	0.023
ABF2	0	0.013	0.011	0.019
ABF3	0.017	0.033	0.036	0.018
ABF4	0.004	0.03	0.034	0.015
ABH1	0.699	0.02	0.024	0.014
ABI1	0.005	0.009	0.01	0
ABI2	0.002	0.008	0.005	0.044
ABI3	0.004	0.026	0.028	0.006
ABI4	0.072	0.03	0.03
ABI5	0.01	0.027	0.025	0.036
ABIL1	0.003	0.005	0.005	0.006
ABIL2	0.036	0.025	0.028	0.019
ABIL3	0.176	0.018	0.018	0.017
ABIL4	0.026	0.016	0.018	0.011
ABO1	0.004	0.023	0.024	0.014
ABO3	0.006	0.028	0.031	0.014
ABO5	0.014	0.03	0.032	0
ABP1	0.009	0.03	0.031	0.029
ABR1	0.053	0.025	0.027	0
ACA.l	0.01	0.025	0.026	0.018
ACA1	0.006	0.009	0.012	0.004
ACA10	0.001	0.015	0.02	0.009
ACA11	0.004	0.022	0.026	0.007
ACA2	0.025	0.021	0.021	0.013
ACA3	0.006	0.032	0.037	0.018
ACA4	0.001	0.011	0.014	0.003
ACA5	0.008	0.017	0.021	0
ACA6	0.005	0.035	0.027	0.055
ACA7	0.003	0.035	0.04	0.021
ACA8	0.008	0.019	0.025	0.012
ACA9	0.012	0.02	0.023	0.014
ACAT2	0.225	0.011	0.009	0.014
ACBP1	0.008	0.028	0.041	0.009
ACBP2	0.031	0.014	0.012	0.018
ACBP3	0.019	0.023	0.024	0.017
ACBP4	0.004	0.019	0.021	0.016
ACBP5	0.016	0.012	0.012	0.011
ACBP6	0.026	0.013	0.014	0.013
ACC1	0.063	0.023	0.026	0.015
ACC2	0.191	0.028	0.024	0.04
ACD1	0.026	0.022	0.025	0.003
ACD1-LIKE	0.022	0.027	0.028	0.02
ACD11	0.027	0.013	0.014	0.01
ACD2	0.006	0.039	0.035	0.054
ACD32.1	0.016	0.025	0.023	0.028
ACD6	0.018	0.029	0.015	0.08
ACHT1	0.029	0.014	0.008	0.029
ACHT2	0.007	0.012	0.012	0.014
ACHT3	0.02	0.021	0.024	0.014
ACHT4	0.021	0.028	0.03	0.007
ACHT5	0	0.011	0.011	0.009
ACI1	0.007	0.019	0.02	0.017
ACL	0.042	0.042	0.048	0.023
ACL5	0.004	0.007	0.005	0.016
ACLA-1	0.025	0.022	0.025	0.017
ACLA-2	0.001	0.024	0.027	0.021
ACLA-3	0.026	0.017	0.023	0.012
ACLB-1	0.03	0.011	0.008	0.015
ACLB-2	0.063	0.013	0.014	0.01
ACO1	0.014	0.018	0.021	0.011
ACO2	0.016	0.021	0.021	0.02
ACO3	0.447	0.022	0.026	0.014
ACOS5	0.004	0.016	0.014	0.022
ACP1	0.026	0.024	0.02	0.028
ACP2	0.004	0.026	0.03	0.02
ACP3	0.143	0.013	0.017	0.005
ACP4	0.024	0.01	0.014	0.001
ACP5	0.29	0.009	0.008	0.012
ACR1	0.01	0.03	0.035	0.02
ACR3	0.019	0.019	0.021	0.014
ACR4	0.024	0.034	0.038	0.019
ACR5	0.002	0.02	0.021	0.007
ACR6	0.025	0.024	0.024	0.024
ACR7	0.014	0.01	0.01	0.011
ACR8	0.006	0.011	0.01	0.016
ACS	0.008	0.024	0.019	0.03
ACS1	0	0.021	0.023	0
ACS10	0.076	0.026	0.028	0.015
ACS11	0.036	0.019	0.022	0
ACS12	0.031	0.019	0.019	0.025
ACS2	0.009	0.021	0.022	0.016
ACS4	0.017	0.019	0.019	0.019
ACS5	0.01	0.024	0.025	0.018
ACS6	0.21	0.026	0.026	0.023
ACS7	0.008	0.026	0.029	0
ACS8	0.008	0.018	0.017	0.021
ACS9	0.021	0.015	0.017	0.004
ACT1	0.016	0.016	0.019	0.009
ACT11	0.003	0.025	0.028	0.006
ACT12	0.009	0.024	0.023	0.03
ACT2	0.008	0.021	0.018	0.028
ACT3	0.017	0.022	0.024	0.018
ACT4	0.026	0.022	0.02	0.042
ACT7	0.01	0.017	0.018	0.014
ACT8	0.005	0.018	0.02	0.013
ACT9	0.002	0.028	0.03	0.015
ACX1	0.172	0.015	0.016	0.014
ACX2	0.017	0.02	0.017	0.035
ACX3	0	0.017	0.018	0.014
ACX4	0	0.02	0.019	0.02
ACX5	0.014	0.027	0.03	0.015
ACX6	0.004	0.025	0.034	0.007
ACYB-2	0.029	0.026	0.038	0.015
ADA2A	0.016	0.025	0.029	0.015
ADA2B	0.179	0.017	0.023	0.01
ADAP	0.013	0.013	0.016	0.002
ADC1	0.657	0.021	0.021
ADC2	0.016	0.039	0.039
ADF1	0.01	0.008	0.003	0.016
ADF10	0.02	0.037	0.056	0.016
ADF11	0.009	0.024	0.019	0.041
ADF2	0.003	0.015	0.023	0
ADF3	0.022	0.009	0.013	0.003
ADF4	0.008	0.017	0.02	0.008
ADF5	0.009	0.01	0.007	0.033
ADF6	0.009	0.017	0.015	0.031
ADF7	0.014	0.015	0.012	0.029
ADF8	0.007	0.014	0.016	0.01
ADF9	0.007	0.022	0.028	0.002
ADG1	0.019	0.041	0.04	0.041
ADH1	0.009	0.032	0.037	0.008
ADK	0.019	0.017	0.014	0.026
ADK1	0.003	0.012	0.019	0.002
ADK2	0.012	0.022	0.033	0.012
ADL6	0.004	0.023	0.03	0.009
ADNT1	0.049	0.017	0.018	0.015
ADPG1	0.006	0.022	0.018	0.035
ADR1	0.016	0.018	0.019	0
ADR1-L1	0	0.07	0.013	0.194
ADR1-L2	0.013	0.016	0.016	0.017
ADR1-L3	0.652	0.609	0.599	0.65
ADS1	0.011	0.034	0.056	0.009
ADSS	0.002	0.012	0.014	0.005
ADT1	0.26	0.016	0.018	0.012
ADT2	0.022	0.018	0.024	0.008
ADT4	0.007	0.033	0.033
ADT5	0.004	0.028	0.028
ADT6	0.018	0.034	0.034
AER	0.024	0.002	0.003	0
AFB2	0.001	0.032	0.034	0.005
AFB3	0.026	0.03	0.033	0.012
AFB5	0.006	0.015	0.015	0.006
AFH1	0.012	0.019	0.02	0.011
AFH14	0.091	0.018	0.022	0.008
AFO	0.006	0.022	0.031	0.004
AFP1	0.01	0.021	0.022	0.015
AFP2	0.024	0.025	0.026	0
AFP3	0.029	0.024	0.025	0
AFR	0.016	0.047	0.047
AG	0.022	0.024	0.033	0.016
AGAL1	0.006	0.022	0.029	0.012
AGAL2	0.007	0.015	0.019	0.005
AGB1	0.018	0.019	0.018	0.032
AGC1.5	0.026	0.034	0.037	0.006
AGC1.7	0.027	0.033	0.034	0.014
AGC2-1	0.008	0.007	0.006	0.036
AGD1	0.022	0.016	0.018	0.012
AGD11	0.017	0.058	0.058
AGD13	0.013	0.015	0.018	0.01
AGD15	0.006	0.004	0.007	0
AGD2	0.01	0.015	0.013	0.018
AGD4	0.016	0.02	0.027	0.014
AGD5	0.013	0.018	0.024	0.01
AGD6	0.011	0.027	0.03	0.011
AGD7	0.036	0.038	0.044	0.011
AGD8	0.017	0.022	0.022	0.021
AGD9	0.011	0.016	0.017	0.012
AGF1	0	0.013	0.013
AGF2	0.009	0.049	0.048	0.111
AGG2	0.164	0.01	0.01	0.01
AGK2	0.159	0.025	0.023	0.028
AGL101	0.016	0	0
AGL102	0.602	0.011	0.012	0
AGL103	0.006	0.05	0.05
AGL104	0.023	0.023	0.029	0.002
AGL105	0.009	0.025	0.027	0
AGL12	0.028	0.039	0.013	0.061
AGL13	0	0.016	0.022	0.011
AGL14	0	0.055	0.022	0.07
AGL15	0.01	0.023	0.021	0.027
AGL16	0.021	0.015	0.008	0.02
AGL17	0.006	0.027	0.023	0.028
AGL18	0.018	0.017	0.021	0.008
AGL19	0	0.021	0.031	0.017
AGL20	0.026	0.005	0.008	0.004
AGL21	0.006	0.07	0.037	0.091
AGL23	0.016	0.131	0.131
AGL24	0	0.023	0.036	0.011
AGL26	0.072	0.02	0.023	0.009
AGL28	0.008	0.152	0.156	0
AGL29	0.003	0.018	0.018
AGL30	0.037	0.016	0.019	0.005
AGL31	0.011	0.005	0.007	0.004
AGL33	0	0.015	0.033	0.004
AGL34	0.345	0.499	0.499
AGL36	0.339	0.488	0.488
AGL38	0.007	0.004	0.004
AGL39	0.391	0.027	0.027
AGL41	0.081	0.021	0.021
AGL42	0	0.052	0.011	0.075
AGL43	0.014	0.023	0.023
AGL44	0.023	0.01	0.002	0.014
AGL46	0.017	0.02	0.023	0.011
AGL48	0.01	0.006	0.006
AGL49	0	0	0
AGL50	0.011	0.003	0.003
AGL51	0.027	0.005	0.004	0.024
AGL52	0.033	0.048	0.048
AGL53	0.227	0.015	0.015
AGL54	0.008	0.032	0.032
AGL55	0.002	0.008	0.008
AGL56	0.011	0.002	0.002
AGL57	0.119	0.105	0.105
AGL58	0.033	0.003	0.003
AGL59	0.02	0.029	0.029
AGL6	0.411	0.026	0.033	0.01
AGL61	0.001	0.007	0.007
AGL62	0.004	0.009	0.01	0
AGL64	0.03	0.007	0.007
AGL65	0.017	0.008	0.011	0.005
AGL66	0.014	0.089	0.049	0.194
AGL67	0.066	0.02	0.031	0.015
AGL71	0.018	0.014	0.016	0.011
AGL75	0.015	0.01	0.01
AGL76	0.532	0.011	0.011
AGL77	0.005	0.029	0.029
AGL78	0.011	0.021	0.021
AGL79	0.029	0.03	0.03	0.03
AGL8	0.024	0.01	0.013	0.008
AGL80	0.157	0.008	0.008
AGL81	0.05	0.021	0.021
AGL82	0.015	0.018	0.018
AGL83	0.02	0.038	0.038
AGL85	0.49	0.176	0.176
AGL86	0	0.323	0.323
AGL87	0.039	0.011	0.018	0
AGL89	0.014	0.032	0.032
AGL90	0.248	0.545	0.553	0.517
AGL91	0	0.017	0.017
AGL92	0.024	0.472	0.478	0.334
AGL93	0.042	0.011	0.011
AGL94	0.013	0.014	0.016	0.009
AGL95	0.113	0.002	0.002
AGL96	0.096	0.014	0.014
AGL97	0.02	0.018	0.018
AGL98	0.01	0.029	0.028	0.031
AGL99	0.012	0.021	0.021
AGO1	0.012	0.021	0.027	0.012
AGO2	0	0.025	0.026	0
AGO3	0.003	0.03	0.031	0
AGO4	0.012	0.028	0.03	0.024
AGO5	0.008	0.024	0.028	0.015
AGO6	0.019	0.023	0.025	0.021
AGO7	0.016	0.023	0.025	0.006
AGO9	0.003	0.018	0.019	0.017
AGP1	0.006	0.029	0.029
AGP10	0.561	0.009	0.009
AGP11	0.035	0.059	0.059
AGP12	0.022	0.056	0.056
AGP13	0.036	0.041	0.041
AGP14	0.016	0.017	0.017
AGP15	0.008	0.002	0.002
AGP16	0.029	0.009	0.009
AGP17	0.031	0.026	0.027	0
AGP18	0.004	0.024	0.024	0.013
AGP19	0.008	0.031	0.029	0.044
AGP2	0.002	0.022	0.022
AGP20	0.013	0.002	0	0.006
AGP21	0.138	0.062	0.062
AGP22	0.033	0.028	0.031	0
AGP23	0.015	0.063	0.063
AGP24	0.003	0.026	0.026
AGP25	0.005	0.008	0.008
AGP26	0.031	0.033	0.033
AGP27	0	0.013	0.013
AGP3	0.028	0.01	0.01
AGP30	0.013	0.021	0.021	0.022
AGP31	0.011	0.02	0.022	0.013
AGP4	0.027	0.012	0.012
AGP40	0.013	0.048	0.048
AGP41	0.001	0.005	0.005	0.005
AGP5	0.054	0.029	0.029
AGP6	0.022	0.066	0.066
AGP7	0.006	0.013	0.013
AGP9	0.013	0.017	0.017
AGT	0.095	0.035	0.04	0.005
AGT2	0.014	0.037	0.048	0.017
AGT3	0.048	0.021	0.022	0.015
AGY1	0.017	0.019	0.019	0.019
AHA10	0.017	0.019	0.02	0.015
AHBP-1B	0.017	0.024	0.029	0.017
AHG1	0.015	0.036	0.03	0.068
AHG2	0.016	0.019	0.022	0.004
AHL1	0	0.017	0.016	0.021
AHL18	0.016	0.04	0.04
AHL19	0	0.044	0.044
AHL20	0.04	0.023	0.023
AHL22	0.009	0.039	0.039
AHP1	0.005	0.008	0.013	0
AHP2	0.261	0.015	0.019	0.006
AHP3	0.027	0.006	0.004	0.01
AHP4	0.042	0.012	0.02	0
AHP5	0.041	0.018	0.021	0.009
AIB	0.007	0.021	0.021
AIF1	0	0.02	0.02
AIG1	0	0.049	0.049	0.047
AIG2	0.226	0.028	0.021	0.049
AIG2L	0.009	0.017	0.026	0.004
AIL5	0	0.011	0.015	0.001
AIL6	0.014	0.018	0.021	0.011
AIL7	0.002	0.012	0.013	0.01
AILP1	0.011	0.026	0.031	0.019
AIM1	0.012	0.013	0.016	0.008
AIP3	0.003	0.003	0.002	0.004
AIR1	0.322	0.013	0.013
AIR12	0.005	0.032	0.032
AIR3	0.044	0.182	0.224	0.095
AIR9	0.011	0.018	0.02	0.016
AK-HSD	0.028	0.017	0.019	0.012
AK-LYS1	0.034	0.023	0.023	0.024
AK3	0.012	0.019	0.022	0.012
AKINBETA1	0.056	0.018	0.02	0.016
AKN2	0.014	0.022	0.023	0.016
AKR2	0.038	0.015	0.018	0.006
AKR2B	0.004	0.016	0.021	0.006
AKRP	0.002	0.027	0.023	0.042
AL1	0.018	0.018	0.028	0.001
AL2	0.024	0.008	0.012	0.002
AL3	0.234	0.016	0.01	0.025
AL4	0.547	0.023	0.033	0.001
AL5	0.004	0.015	0.027	0.009
AL6	0	0.008	0.003	0.013
AL7	0.014	0.012	0.012	0.012
ALA1	0.019	0.028	0.029	0.02
ALA2	0.015	0.023	0.027	0.016
ALA3	0.019	0.018	0.018	0.018
ALAAT2	0.01	0.019	0.022	0.01
ALATS	0.19	0.016	0.017	0.014
ALB1	0.027	0.015	0.02	0.007
ALB3	0.006	0.012	0.015	0.004
ALB4	0.215	0.023	0.024	0.018
ALC	0.244	0.004	0.005	0.002
ALD1	0.015	0.02	0.032	0.008
ALDH10A8	0.026	0.018	0.02	0.015
ALDH10A9	0.037	0.036	0.052	0.018
ALDH11A3	0.03	0.017	0.021	0.004
ALDH12A1	0.014	0.027	0.035	0.01
ALDH22A1	0.004	0.019	0.024	0.009
ALDH2B4	0	0.021	0.02	0.025
ALDH2B7	0.01	0.026	0.03	0.016
ALDH2C4	0.006	0.035	0.033	0.04
ALDH3F1	0.003	0.025	0.031	0.014
ALDH3H1	0.015	0.028	0.012	0.067
ALDH3I1	0.028	0.012	0.01	0.019
ALDH5F1	0.007	0.019	0.015	0.022
ALDH6B2	0.53	0.02	0.023	0.017
ALDH7B4	0.015	0.017	0.016	0.019
ALE1	0.007	0.039	0.044	0.011
ALE2	0.03	0.018	0.019	0.012
ALF4	0.048	0.023	0.025	0.02
ALF5	0.006	0.023	0.024	0.021
ALG12	0.009	0.012	0.015	0.009
ALG3	0.041	0.022	0.02	0.025
ALIS1	0	0.014	0.016	0.01
ALIS5	0.011	0.012	0.008	0.02
ALL1	0.012	0.046	0.042	0.066
ALMT1	0.084	0.033	0.035	0.016
ALMT12	0.008	0.013	0.014	0
ALMT9	0.019	0.022	0.025	0.007
ALN	0.102	0.023	0.031	0.014
ALP	0.013	0.021	0.016	0.029
ALPH	0.031	0.025	0.028	0.013
ALPHA-SNAP1	0.396	0.016	0.027	0.002
ALPHA-SNAP2	0.013	0.029	0.043	0.012
ALPHA-VPE	0.277	0.018	0.021	0.011
ALS3	0.006	0.013	0.015	0.004
ALY1	0.212	0.012	0.015	0.005
ALY2	0.01	0.01	0.01	0.008
ALY3	0.012	0.017	0.022	0.011
ALY4	0.479	0.015	0.01	0.019
AMC1	0.02	0.039	0.038	0.043
AME3	0.022	0.01	0.005	0.016
AMI1	0.031	0.019	0.021	0.015
AMK2	0	0.027	0.03	0.023
AMP1	0.015	0.006	0.007	0
AMR1	0.099	0.036	0.036
AMS	0.008	0.028	0.034	0.003
AMSH1	0.42	0.012	0.015	0.008
AMSH2	0.012	0.023	0.023	0.022
AMSH3	0.012	0.018	0.022	0.011
AMT	0.024	0.044	0.04	0.044
AMT2	0.016	0.027	0.031	0.008
AMY1	0.017	0.016	0.02	0
AMY2	0.013	0.012	0.01	0.016
AMY3	0.012	0.021	0.026	0.011
AN	0.019	0.028	0.029	0.022
AN3	0	0.034	0.038	0.021
ANAC026	0.01	0.009	0.008	0.021
ANAC087	0.009	0.011	0.01	0.028
ANK	0.128	0.013	0.014	0.004
ANK1	0.015	0.018	0.019	0.011
ANL2	0.004	0.03	0.034	0.014
ANN5	0.041	0.012	0.013	0.008
ANN6	0.006	0.016	0.026	0.001
ANNAT1	0.005	0.012	0.015	0.004
ANNAT2	0.01	0.028	0.033	0.017
ANNAT3	0.002	0.023	0.023	0.02
ANNAT4	0.004	0.007	0.007	0.004
ANNAT7	0.016	0.008	0.009	0.006
ANNAT8	0.015	0.029	0.028	0.031
ANT	0.005	0.02	0.022	0
ANT1	0.008	0.025	0.026	0.013
ANTR2	0	0.018	0.015	0.025
ANX1	0.003	0.027	0.026	0.071
ANX2	0.031	0.013	0.013
AO	0.02	0.031	0.034	0.022
AO1	0.011	0.02	0.023	0.001
AO4	0.03	0.018	0.02	0.011
AOAT2	0.017	0.014	0.016	0.01
AOC1	0.015	0.014	0.017	0
AOC2	0.275	0.028	0.032	0
AOC3	0.014	0.015	0.018	0.003
AOC4	0.034	0.005	0.005	0
AOP1	0.192	0.017	0.015	0.04
AOP3	0.021	0.021	0.024	0
AOS	0.016	0.023	0.023
AOX1A	0.065	0.018	0.018	0.013
AOX1B	0.096	0.034	0.039	0.006
AOX1C	0.018	0.041	0.041	0.037
AOX1D	0.317	0.098	0.107	0.014
AOX2	0.021	0.018	0.024	0
AP1	0.009	0.014	0.017	0.011
AP19	0.027	0.008	0.009	0.007
AP2	0.008	0.014	0.015	0
AP3	0.007	0.015	0.016	0.015
AP4.3A	0.012	0.033	0.033
APA1	0.008	0.021	0.019	0.024
APC10	0.159	0.02	0.029	0.01
APC11	0.004	0.019	0.04	0.013
APC2	0.033	0.024	0.024	0.024
APC6	0.022	0.013	0.018	0.006
APC8	0	0.013	0.013	0.015
APE1	0.029	0.012	0.012	0.013
APE2	0.019	0.017	0.019	0.012
APG1	0.022	0.03	0.03	0.031
APG10	0.017	0.025	0.037	0.01
APG12B	0.002	0.058	0.052	0.064
APG2	0.016	0.021	0.025	0
APG3	0.017	0.019	0.011	0.029
APG5	0.02	0.011	0.006	0.015
APG7	0.035	0.018	0.019	0.013
APG8A	0.137	0.016	0.015	0.019
APG8H	0.011	0.004	0.003	0.005
APG9	0.01	0.021	0.023	0.016
APK	0.008	0.016	0.02	0.004
APK1A	0.03	0.028	0.032	0.01
APK2A	0.012	0.007	0.004	0.016
APK2B	0.03	0.139	0.019	0.275
APK3	0.037	0.039	0.051	0.016
APK4	0.032	0.022	0.024	0.018
APL	0.004	0.018	0.015	0.037
APL1	0.018	0.016	0.026	0.003
APL2	0.239	0.037	0.043	0.024
APL3	0.004	0.012	0.016	0.007
APL4	0.002	0.022	0.027	0.012
APM1	0.005	0.02	0.023	0.015
APO1	0.002	0.019	0.019	0.029
APO2	0.011	0.02	0.018	0.038
APO3	0.017	0.024	0.026	0.013
APO4	0.017	0.008	0.007	0.009
APP1	0.027	0.023	0.028	0.01
APPB1	0.029	0.027	0.03	0.011
APR1	0.03	0.023	0.025	0.004
APR2	0.043	0.01	0.012	0.002
APR3	0.028	0.012	0.012	0.016
APRL4	0.02	0.01	0.004	0.038
APRL5	0.004	0.017	0.022	0.006
APRL6	0	0.038	0.034	0.052
APRL7	0.034	0.024	0.023	0.024
APRR2	0.117	0.012	0.01	0.02
APRR4	0.084	0.005	0.006	0
APRR6	0	0.045	0.029	0.096
APRR8	0.014	0.025	0.026	0.024
APS1	0.011	0.021	0.023	0.011
APS2	0.025	0.031	0.027	0.031
APS3	0.011	0.022	0.022	0.022
APS4	0.013	0.03	0.032	0.006
APT1	0.014	0.018	0.013	0.024
APT2	0.023	0.022	0.03	0.006
APT3	0.004	0.009	0.009	0.009
APT4	0.118	0.015	0.016	0.015
APT5	0.355	0.02	0.026	0
APTX	0.008	0.023	0.026	0.009
APX1	0.008	0.033	0.032	0.037
APX2	0.021	0.015	0.009	0.02
APX3	0.023	0.025	0.039	0.009
APX4	0.12	0.028	0.031	0.018
APX5	0.003	0.018	0.025	0.004
APX6	0.045	0.025	0.027	0.023
APY1	0.01	0.02	0.025	0.009
APY2	0.007	0.02	0.025	0.009
AR192	0.016	0.015	0.016	0.012
AR401	0.016	0.02	0.02	0.021
AR781	0.051	0.01	0.01
AR791	0.342	0.015	0.011	0.03
ARA-2	0.014	0.025	0.022	0.027
ARA1	0.009	0.026	0.03	0.02
ARA12	0	0.017	0.017
ARA4	0.017	0.009	0.005	0.021
ARA6	0.011	0.014	0.013	0.015
ARA7	0.054	0.021	0.032	0.013
ARAB-1	0	0.012	0.015	0.002
ARABIDILLO-1	0.014	0.019	0.021	0.014
ARABIDILLO-2	0.05	0.022	0.025	0.007
ARAC1	0.016	0.014	0.014	0.014
ARAC5	0.002	0.015	0.017	0.01
ARAC9	0.002	0.019	0.02	0.016
ARAD1	0.039	0.025	0.026	0.013
ARAD2	0.645	0.029	0.033	0.019
ARASP	0.019	0.006	0.006
ARC3	0.007	0.016	0.019	0.012
ARC5	0.02	0.018	0.014	0.022
ARC6	0.024	0.026	0.028	0.009
ARD1	0.016	0.017	0.027	0.007
ARD3	0.015	0.008	0.008	0.009
ARD4	0.009	0.022	0.022	0.021
AREB3	0.013	0.024	0.026	0.005
ARF1	0.1	0.159	0.023	0.159
ARF10	0.018	0.013	0.013	0.005
ARF11	0.023	0.017	0.015	0.024
ARF12	0.334	0.522	0.581	0.353
ARF13	0.108	0.275	0.257	0.343
ARF14	0.366	0.505	0.529	0.411
ARF15	0.48	0.564	0.598	0.426
ARF16	0.02	0.026	0.029	0.009
ARF17	0.022	0.014	0.017	0.008
ARF18	0.026	0.014	0.017	0.009
ARF19	0.02	0.014	0.016	0.007
ARF1A1C	0.018	0.028	0.043	0.013
ARF2	0.018	0.015	0.015	0.016
ARF20	0.384	0.431	0.464	0.331
ARF21	0.373	0.511	0.529	0.437
ARF22	0.389	0.591	0.614	0.511
ARF23	0.591	0.573	0.623	0.448
ARF3	0.08	0.03	0.048	0.019
ARF4	0.055	0.019	0.022	0.012
ARF6	0.011	0.017	0.016	0.02
ARF8	0.008	0.016	0.019	0.01
ARF9	0.018	0.013	0.013	0.013
ARFA1B	0.007	0.025	0.028	0.021
ARFA1D	0.024	0.028	0.037	0.014
ARFA1E	0.009	0.041	0.046	0.036
ARFA1F	0.018	0.028	0.036	0.019
ARFB1A	0.076	0.028	0.033	0.011
ARFB1B	0.038	0.014	0.02	0.01
ARFB1C	0.026	0.02	0.028	0.012
ARFC1	0.431	0.022	0.025	0.019
ARFD1A	0.006	0.01	0.011	0.005
ARFD1B	0.012	0.03	0.038	0.012
ARG1	0.014	0.01	0.009	0.011
ARGOS	0.016	0.021	0.021
ARI1	0.009	0.025	0.029	0.01
ARI10	0.003	0.007	0.009	0
ARI11	0.049	0.023	0.024	0.023
ARI12	0.009	0.017	0.018	0.012
ARI13	0.005	0.045	0.047	0
ARI14	0.014	0.022	0.022	0
ARI15	0.001	0.017	0.018	0.006
ARI16	0.151	0.024	0.024	0
ARI2	0.697	0.02	0.024	0.005
ARI3	0.151	0.007	0.007
ARI4	0.027	0.046	0.036	0.126
ARI5	0.005	0.018	0.017	0.018
ARI7	0.107	0.025	0.032	0.017
ARI8	0.004	0.015	0.019	0.011
ARI9	0.002	0.024	0.024	0.03
ARIA	0.027	0.024	0.027	0.019
ARK2	0.014	0.028	0.029	0.024
ARK3	0.067	0.016	0.019	0.004
ARL	0.007	0	0	0
ARL1	0.011	0.009	0.011	0.006
ARL2	0.033	0.015	0.014	0.017
ARLA1A	0.529	0.015	0.015	0.016
ARLA1B	0.023	0.009	0.005	0.018
ARLA1C	0.01	0.02	0.023	0.014
ARLA1D	0.026	0.019	0.017	0.023
ARO1	0.022	0.02	0.02
ARO2	0.016	0.032	0.032
ARO3	0.024	0.016	0.016
ARO4	0.401	0.026	0.026
ARP	0.004	0.015	0.012	0.021
ARP2	0.016	0.014	0.015	0.014
ARP4	0.021	0.017	0.022	0.013
ARP4A	0.019	0.023	0.038	0.007
ARP5	0.029	0.016	0.015	0.02
ARP6	0.368	0.019	0.019	0.019
ARP7	0.012	0.022	0.022	0.021
ARP8	0.009	0.018	0.02	0.016
ARP9	0.18	0.026	0.031	0.016
ARPC1A	0.013	0.01	0.01	0.009
ARPC1B	0.002	0.017	0.022	0.013
ARPC3	0.017	0.006	0.003	0.015
ARPC4	0.024	0.018	0.009	0.023
ARPN	0.059	0.039	0.047	0.021
ARR11	0.011	0.018	0.018	0.017
ARR15	0.021	0.012	0.015	0.007
ARR3	0.167	0.021	0.024	0.009
ARR4	0.012	0.01	0.006	0.019
ARR6	0.024	0.011	0.016	0.002
ARR7	0.022	0.01	0.007	0.016
ARR9	0.351	0.013	0.012	0.021
ARSK1	0.007	0.014	0.014	0.013
ARV1	0.006	0.016	0.017	0.013
ARV2	0.014	0.028	0.028	0.028
AS1	0	0.015	0.017	0
AS2	0	0.03	0.035	0.007
ASA1	0.009	0.025	0.025	0.024
ASA2	0.02	0.013	0.013	0.012
ASAT1	0.031	0.027	0.027
ASB1	0.01	0.119	0.127	0.109
ASD1	0.005	0.024	0.018	0.03
ASD2	0.037	0.013	0.015	0.008
ASE1	0.003	0.02	0.02
ASE2	0.024	0.01	0.01
ASE3	0.02	0.018	0.018
ASF1B	0.299	0.028	0.04	0.01
ASHH3	0.007	0.023	0.023	0.022
ASHH4	0.01	0.023	0.03	0.01
ASHR2	0.016	0.017	0.017
ASIL1	0.005	0.006	0.006
ASK2	0.444	0.018	0.022	0.008
ASL1	0.01	0.016	0.02	0.002
ASL5	0	0.012	0.013	0.009
ASL9	0.029	0.017	0.022	0.003
ASML2	0.009	0.015	0.015	0.013
ASN1	0.003	0.032	0.034	0.027
ASN2	0.43	0.017	0.016	0.019
ASN3	0.016	0.024	0.027	0.02
ASP1	0.012	0.015	0.018	0.007
ASP2	0.006	0.017	0.022	0.011
ASP3	0.176	0.016	0.019	0.006
ASP4	0.017	0.016	0.016	0.016
ASP5	0.009	0.03	0.039	0.01
AST56	0.022	0.09	0.025	0.162
AST91	0.261	0.022	0.022	0.021
ASY1	0.032	0.032	0.038	0.023
ASY2	0.058	0.028	0.027	0.031
AT	0.015	0.009	0.011	0.007
AT-HF	0.004	0.011	0.013	0.009
AT-HSFA5	0.003	0.014	0.015	0.013
AT-HSFA7B	0.027	0.021	0.025	0.013
AT-HSFB2B	0.429	0.038	0.039	0
AT-IE	0.013	0.014	0.005	0.019
AT-P4H-1	0.027	0.011	0.014	0.008
AT-P4H-2	0.005	0.017	0.022	0.01
AT14A	0.369	0.367		0.367
AT1G01070	0.011	0.018	0.024	0
AT1G01073	0.001	0.8	0.8
AT1G01080	0.012	0.009	0.01	0.007
AT1G01100	0.006	0.013	0.016	0
AT1G01115	0.624	0.034	0.034
AT1G01130	0.013	0.026	0.039	0.02
AT1G01150	0.019	0.015	0.013	0.023
AT1G01170	0.013	0.023	0.025	0.011
AT1G01180	0.026	0.024	0.024
AT1G01210	0.033	0.032	0.029	0.039
AT1G01225	0.015	0.032	0.037	0.013
AT1G01230	0.034	0.014	0.017	0.011
AT1G01240	0.015	0.007	0.007
AT1G01250	0.013	0.023	0.023
AT1G01260	0.005	0.012	0.012
AT1G01300	0.022	0.033	0.033
AT1G01305	0.024	0.023	0.023
AT1G01310	0.014	0.018	0.018
AT1G01320	0.028	0.021	0.025	0.007
AT1G01350	0.005	0.009	0.012	0.001
AT1G01355	0.001	0.017	0.021	0.009
AT1G01390	0.013	0.006	0.006
AT1G01400	0.026	0.033	0.042	0
AT1G01440	0.016	0.025	0.025	0.024
AT1G01450	0.008	0.016	0.016
AT1G01453	0.022	0.031	0.031
AT1G01471	0.019	0.038	0.038
AT1G01490	0.001	0.019	0.03	0.01
AT1G01500	0.008	0.027	0.033	0
AT1G01520	0.044	0.012	0.014	0.009
AT1G01540	0.008	0.021	0.017	0.03
AT1G01570	0.015	0.029	0.033	0.007
AT1G01630	0.02	0.033	0.039	0.011
AT1G01640	0.015	0.016	0.014	0.023
AT1G01660	0.014	0.035	0.046	0.014
AT1G01670	0.021	0.019	0.023	0.013
AT1G01695	0	0.013	0.01	0.032
AT1G01710	0	0.009	0.008	0.01
AT1G01725	0.044	0.017	0.014	0.022
AT1G01730	0.023	0.044	0.048	0
AT1G01740	0.01	0.01	0.008	0.018
AT1G01760	0.013	0.024	0.022	0.029
AT1G01770	0.008	0.015	0.016	0.013
AT1G01780	0.025	0.022	0.015	0.042
AT1G01800	0.348	0.016	0.024	0
AT1G01810	0.027	0.038	0.038
AT1G01830	0.012	0.036	0.039	0.02
AT1G01840	0.012	0.016	0.016
AT1G01880	0.003	0.022	0.02	0.035
AT1G01910	0.025	0.012	0.011	0.014
AT1G01920	0.009	0.023	0.028	0.017
AT1G01930	0.017	0.016	0.017	0.013
AT1G01940	0.024	0.01	0.012	0.009
AT1G01970	0.013	0.026	0.023	0.123
AT1G01990	0.019	0.033	0.033
AT1G02020	0.044	0.035	0.035
AT1G02030	0.019	0.029	0.029
AT1G02040	0.023	0.04	0.04
AT1G02060	0	0.026	0.026
AT1G02070	0.012	0.011	0.012	0
AT1G02074	0.01	0	0
AT1G02080	0.099	0.019	0.021	0.014
AT1G02100	0.019	0.012	0.01	0.016
AT1G02110	0.004	0.034	0.037	0.008
AT1G02150	0.011	0.038	0.038
AT1G02160	0.048	0.026	0.032	0.012
AT1G02180	0.011	0.035	0.035	0.034
AT1G02190	0.021	0.019	0.023	0.003
AT1G02210	0.039	0	0
AT1G02260	0.021	0.025	0.023	0.041
AT1G02270	0.019	0.023	0.024	0.023
AT1G02290	0.019	0.03	0.035	0.009
AT1G02300	0.02	0.016	0.022	0.004
AT1G02305	0.02	0.025	0.024	0.029
AT1G02320	0	0.026	0.026
AT1G02330	0.037	0.018	0.018	0.022
AT1G02350	0.007	0.014	0.004	0.023
AT1G02360	0.008	0.023	0.023
AT1G02370	0.007	0.023	0.023	0
AT1G02380	0.007	0.019	0.027	0.004
AT1G02391	0.008	0.009	0.009
AT1G02405	0.012	0.003	0.003
AT1G02410	0.008	0.02	0.022	0.013
AT1G02420	0.014	0.023	0.023
AT1G02460	0.008	0.018	0.021	0.003
AT1G02470	0.017	0.185	0.026	0.349
AT1G02475	0.024	0.015	0.021	0.009
AT1G02490	0.027	0.024	0.024
AT1G02540	0.008	0.01	0.01
AT1G02550	0.006	0.055	0.055
AT1G02570	0.425	0.022	0.022
AT1G02575	0.006	0.008	0.008
AT1G02590	0.015	0.013	0.012	0.014
AT1G02610	0.031	0.012	0.022	0.003
AT1G02620	0.033	0.013	0.017	0
AT1G02630	0.035	0.025	0.024	0.035
AT1G02650	0.005	0.029	0.033	0.004
AT1G02660	0.008	0.027	0.024	0.061
AT1G02670	0.007	0.02	0.031	0.01
AT1G02700	0.345	0.052	0.053	0
AT1G02710	0.032	0.065	0.065
AT1G02740	0.019	0.022	0.036	0.007
AT1G02750	0.044	0.012	0.013	0.01
AT1G02770	0.002	0.013	0.011	0.022
AT1G02810	0.021	0.031	0.032	0.014
AT1G02813	0.022	0.023	0.023
AT1G02816	0.019	0.015	0.015
AT1G02820	0.02	0.01	0.003	0.038
AT1G02830	0.009	0.012	0.017	0
AT1G02870	0	0.011	0.015	0.006
AT1G02890	0.01	0.018	0.019	0.017
AT1G02960	0.205	0.026	0.037	0.01
AT1G02965	0.016	0.016	0.022	0.012
AT1G02990	0.025	0.024	0.026	0.014
AT1G03010	0.011	0.007	0.008	0.006
AT1G03020	0.006	0.025	0.025
AT1G03022	0.016	0.023	0.023
AT1G03030	0.003	0.013	0.015	0.01
AT1G03040	0.028	0.019	0.024	0.006
AT1G03050	0.026	0.02	0.02	0.019
AT1G03055	0	0.009	0.008	0.01
AT1G03070	0.006	0.016	0.017	0.013
AT1G03080	0.008	0.016	0.016	0.015
AT1G03100	0.031	0.021	0.021
AT1G03103	0.007	0.031	0.036	0
AT1G03106	0.01	0.015	0.015
AT1G03110	0.014	0.016	0.019	0.009
AT1G03140	0.008	0.017	0.014	0.027
AT1G03150	0.01	0.013	0.014	0.011
AT1G03170	0	0.03	0.03
AT1G03180	0.009	0.023	0.021	0.031
AT1G03200	0.01	0.309	0.309
AT1G03210	0.052	0.012	0.015	0.005
AT1G03220	0.021	0.049	0.049
AT1G03230	0.073	0.028	0.028
AT1G03240	0.024	0.213	0.267	0
AT1G03250	0.016	0.029	0.026	0.031
AT1G03260	0.033	0.012	0.021	0.005
AT1G03270	0.014	0.021	0.024	0.017
AT1G03280	0.001	0.02	0.024	0.016
AT1G03290	0.016	0.011	0.013	0.01
AT1G03320	0.025	0.07	0.072	0
AT1G03330	0.005	0.004	0.002	0.006
AT1G03340	0	0.009	0.012	0
AT1G03350	0.025	0.019	0.019
AT1G03365	0.014	0.017	0.019	0.011
AT1G03370	0.006	0.013	0.013	0.011
AT1G03390	0.038	0.02	0.02
AT1G03400	0.014	0.042	0.039	0.055
AT1G03440	0.02	0.025	0.025
AT1G03457	0.01	0.015	0.015	0.015
AT1G03470	0.013	0.025	0.026	0.025
AT1G03495	0.018	0.018	0.018
AT1G03510	0.019	0.04	0.04
AT1G03520	0.011	0.023	0.026	0
AT1G03540	0.089	0.022	0.022
AT1G03550	0.085	0.011	0.013	0.009
AT1G03560	0.029	0.02	0.02
AT1G03590	0.011	0.015	0.019	0.006
AT1G03610	0.009	0.011	0.014	0.004
AT1G03620	0.01	0.024	0.026	0.021
AT1G03650	0.036	0.017	0.011	0.029
AT1G03660	0.015	0.059	0.059
AT1G03670	0.008	0.035	0.036	0.023
AT1G03687	0.005	0.018	0.018	0.019
AT1G03700	0.013	0.012	0.014	0
AT1G03710	0.022	0.025	0.023	0.032
AT1G03720	0.029	0.017	0.025	0.003
AT1G03730	0.003	0.02	0.02
AT1G03740	0.018	0.021	0.02	0.025
AT1G03760	0.345	0.028	0.031	0.023
AT1G03810	0.12	0.344	0.347	0.327
AT1G03820	0.015	0.032	0.032
AT1G03830	0.017	0.011	0.011	0.009
AT1G03850	0.03	0.009	0.011	0
AT1G03890	0.022	0.024	0.025	0
AT1G03905	0.024	0.019	0.01	0.027
AT1G03910	0.006	0.016	0.021	0.009
AT1G03920	0.007	0.022	0.026	0.004
AT1G03940	0.018	0.018	0.018
AT1G03960	0.004	0.022	0.025	0.015
AT1G03982	0.026	0.016	0.016	0
AT1G03990	0.029	0.029	0.032	0.01
AT1G04000	0.011	0.032	0.032
AT1G04030	0.028	0.014	0.016	0.003
AT1G04040	0.003	0.031	0.022	0.052
AT1G04090	0.029	0.022	0.022	0.018
AT1G04130	0.009	0.015	0.016	0.013
AT1G04140	0.013	0.026	0.026	0.026
AT1G04150	0.011	0.032	0.032
AT1G04171	0.006	0	0
AT1G04190	0.019	0.005	0.003	0.009
AT1G04200	0.008	0.021	0.022	0.019
AT1G04210	0.044	0.017	0.017	0.018
AT1G04230	0.015	0.021	0.025	0.017
AT1G04280	0.018	0.015	0.02	0
AT1G04290	0.027	0.025	0.026	0
AT1G04300	0.023	0.017	0.013	0.025
AT1G04330	0	0.051	0.051
AT1G04340	0.013	0.015	0.01	0.019
AT1G04350	0.024	0.015	0.016	0.013
AT1G04360	0.011	0.022	0.022
AT1G04380	0.016	0.014	0.011	0.032
AT1G04390	0.018	0.015	0.018	0.007
AT1G04410	0.017	0.032	0.041	0.007
AT1G04420	0.044	0.015	0.02	0.005
AT1G04430	0.001	0.027	0.028	0.024
AT1G04445	0.041	0.045	0.045
AT1G04470	0.011	0.029	0.032	0
AT1G04480	0.007	0.023	0.025	0.021
AT1G04490	0.009	0.018	0.016	0.022
AT1G04500	0.019	0.015	0.019	0.006
AT1G04501	0.007	0.007	0.007
AT1G04530	0.014	0.018	0.025	0.007
AT1G04540	0.018	0.037	0.037
AT1G04555	0.002	0.015	0.012	0.019
AT1G04560	0.014	0.041	0.043	0
AT1G04570	0.061	0.02	0.021	0
AT1G04590	0.019	0.016	0.012	0.02
AT1G04620	0.086	0.022	0.03	0.012
AT1G04625	0.01	0.066	0.021	0.147
AT1G04645	0.011	0.015	0.015
AT1G04650	0.025	0.017	0.019	0.01
AT1G04660	0.009	0.037	0.037
AT1G04670	0.041	0.003	0.004	0
AT1G04680	0.007	0.02	0.031	0.01
AT1G04684	0.022	0.018	0.018
AT1G04700	0.022	0.012	0.014	0.006
AT1G04770	0.004	0.021	0.025	0.007
AT1G04778	0.01	0.013	0.017	0
AT1G04780	0.042	0.023	0.022	0.039
AT1G04790	0.035	0.021	0.026	0.008
AT1G04800	0.013	0.002	0.002
AT1G04810	0.012	0.033	0.039	0.014
AT1G04830	0.019	0.014	0.011	0.018
AT1G04840	0.03	0.012	0.013	0
AT1G04850	0.011	0.03	0.038	0.024
AT1G04880	0.016	0.02	0.024	0.014
AT1G04890	0.025	0.014	0.015	0.008
AT1G04900	0.027	0.019	0.02	0.019
AT1G04910	0.007	0.009	0.011	0.006
AT1G04930	0.01	0.024	0.03	0.015
AT1G04945	0.034	0.016	0.015	0.022
AT1G04960	0.03	0.013	0.014	0.011
AT1G04970	0.044	0.02	0.019	0.022
AT1G04985	0.042	0.021	0.029	0.014
AT1G04990	0.018	0.02	0.019	0.024
AT1G05000	0.014	0.015	0.015	0.014
AT1G05020	0.019	0.03	0.03
AT1G05030	0.776	0.021	0.026	0.015
AT1G05040	0.031	0.023	0.024	0
AT1G05060	0.039	0.014	0.011	0.017
AT1G05070	0.017	0.028	0.037	0.018
AT1G05080	0.015	0.018	0.018	0.008
AT1G05085	0.01	0.041	0.044	0.037
AT1G05090	0.029	0.027	0.031	0
AT1G05120	0.18	0.022	0.024	0.018
AT1G05136	0.023	0	0
AT1G05140	0.003	0.013	0.013
AT1G05150	0.023	0.019	0.019
AT1G05170	0.006	0.012	0.01	0.016
AT1G05205	0.029	0.007	0.004	0.011
AT1G05210	0.012	0.026	0.034	0.013
AT1G05220	0.014	0.013	0.009	0.021
AT1G05240	0.023
AT1G05250	0.007
AT1G05270	0.005	0.015	0.018	0.013
AT1G05280	0.045	0.027	0.025	0.037
AT1G05290	0	0.023	0.028	0.003
AT1G05291	0.007	0.022	0.015	0.043
AT1G05310	0	0.046	0.053	0.014
AT1G05320	0	0.012	0.016	0
AT1G05330	0.004	0.008	0.008
AT1G05340	0.013	0.004	0.005	0
AT1G05350	0.023	0.02	0.029	0.009
AT1G05360	0.009	0.024	0.026	0.021
AT1G05370	0.006	0.031	0.03	0.033
AT1G05380	0.015	0.016	0.019	0.006
AT1G05400	0.024	0.035	0.041	0.019
AT1G05410	0.028	0.018	0.019	0.014
AT1G05430	0.018	0.021	0.016	0.03
AT1G05440	0.358	0.031	0.033	0.017
AT1G05450	0.008	0.013	0.016	0
AT1G05510	0.01	0.039	0.047	0
AT1G05520	0.009	0.026	0.032	0.014
AT1G05540	0.085	0.026	0.031	0.006
AT1G05550	0.001	0.028	0.03	0.022
AT1G05575	0.006	0.026	0.026
AT1G05577	0.013	0.021	0.023	0.003
AT1G05600	0.023	0.014	0.013	0.03
AT1G05615	0.03	0.043	0.069	0
AT1G05640	0.01	0.018	0.017	0.029
AT1G05650	0.092	0.023	0.025	0.013
AT1G05660	0.002	0.032	0.035	0
AT1G05670	0.051	0.013	0.013	0
AT1G05675	0.039	0.049	0.051	0
AT1G05700	0.024	0.029	0.032	0.018
AT1G05710	0.016	0.006	0.005	0.008
AT1G05720	0.015	0.018	0.023	0.008
AT1G05730	0.015	0.014	0.021	0
AT1G05740	0.019	0.021	0.019	0.029
AT1G05770	0.004	0.018	0.02	0
AT1G05780	0.018	0.021	0.02	0.024
AT1G05785	0.05	0.019	0.013	0.022
AT1G05790	0.004	0.019	0.022	0.012
AT1G05805	0.004	0.022	0.024	0.017
AT1G05835	0.03	0.051	0.051
AT1G05840	0.024	0.024	0.028	0.02
AT1G05860	0.036	0.029	0.032	0.026
AT1G05870	0.008	0.027	0.03	0.012
AT1G05894	0.006	0.016	0.016
AT1G05910	0.048	0.022	0.025	0.014
AT1G05920	0.037	0.027	0.027
AT1G05925	0.022	0.026	0.026
AT1G05930	0.007	0.017	0.021	0.008
AT1G05950	0.003	0.026	0.031	0.014
AT1G05960	0.005	0.015	0.02	0.008
AT1G05970	0.029	0.014	0.016	0
AT1G06000	0.022	0.013	0.013
AT1G06010	0.016	0.03	0.035	0.027
AT1G06020	0.022	0.016	0.015	0.027
AT1G06030	0.006	0.011	0.011	0.007
AT1G06050	0.006	0.023	0.027	0.015
AT1G06060	0.024	0.015	0.015	0.015
AT1G06070	0.038	0.021	0.022	0.016
AT1G06090	0	0.033	0.04	0.013
AT1G06100	0.018	0.008	0.007	0.011
AT1G06120	0.007	0.016	0.02	0.003
AT1G06135	0.023	0.069	0.069
AT1G06137	0.009	0.005	0.005
AT1G06140	0.009	0.019	0.019
AT1G06148	0.019	0.159	0.163	0.139
AT1G06170	0.004	0.029	0.028	0.045
AT1G06190	0.039	0.021	0.023	0.008
AT1G06200	0.01	0.024	0.041	0.01
AT1G06210	0.022	0.006	0.007	0.002
AT1G06240	0.032	0.023	0.022	0.025
AT1G06250	0.025	0.026	0.027	0.008
AT1G06260	0.01	0.013	0.014	0.004
AT1G06270	0.045	0.019	0.021	0
AT1G06320	0.011	0.016	0.018	0.003
AT1G06330	0.004	0.033	0.029	0.06
AT1G06340	0.017	0.024	0.024
AT1G06350	0.015	0.027	0.031	0.007
AT1G06360	0.021	0.027	0.027	0.025
AT1G06380	0.013	0.018	0.018
AT1G06420	0.003	0.018	0.018
AT1G06440	0	0.015	0.015
AT1G06450	0.008	0.031	0.031
AT1G06470	0.039	0.021	0.022	0.019
AT1G06475	0.089	0.02	0.02
AT1G06500	0.01	0.022	0.022	0.02
AT1G06510	0.016	0.036	0.04	0.022
AT1G06515	0.032	0.022	0.023	0.021
AT1G06530	0.01	0.012	0.012
AT1G06540	0.018	0.026	0.026	0.026
AT1G06550	0.005	0.015	0.012	0.017
AT1G06560	0.004	0.011	0.013	0.007
AT1G06580	0.021	0.025	0.025
AT1G06590	0.005	0.016	0.019	0.012
AT1G06620	0.029	0.024	0.028	0
AT1G06630	0.008	0.028	0.025	0.032
AT1G06640	0.012	0.019	0.019	0.019
AT1G06645	0.016	0.017	0.017	0.012
AT1G06650	0.025	0.013	0.014	0.011
AT1G06660	0.017	0.017	0.02	0.011
AT1G06690	0.031	0.019	0.023	0.013
AT1G06700	0.012	0.02	0.019	0.022
AT1G06710	0.012	0.017	0.017	0.025
AT1G06720	0.016	0.023	0.021	0.024
AT1G06730	0.024	0.018	0.019	0.017
AT1G06750	0.016	0.023	0.025	0.013
AT1G06760	0.019	0.027	0.028	0.015
AT1G06790	0.009	0.023	0.019	0.026
AT1G06810	0.004	0.008	0.006	0.016
AT1G06830	0.001	0.021	0.021
AT1G06840	0.013	0.016	0.018	0.013
AT1G06870	0.022	0.019	0.02	0.016
AT1G06890	0.014	0.029	0.034	0.019
AT1G06900	0.054	0.024	0.028	0.014
AT1G06923	0.018	0.028	0.028	0.026
AT1G06925	0.01	0.026	0.036	0
AT1G06930	0.028	0.009	0.009
AT1G06960	0.018	0.015	0.019	0.009
AT1G06980	0.007	0.025	0.025
AT1G06990	0.012	0.015	0.017	0.002
AT1G07010	0.022	0.024	0.029	0.008
AT1G07020	0.025	0.025	0.013	0.079
AT1G07025	0.019	0.395	0.395
AT1G07030	0.038	0.035	0.033	0.038
AT1G07040	0.014	0.024	0.022	0.03
AT1G07050	0.008	0.002	0.002	0
AT1G07060	0.007	0.016	0.018	0.014
AT1G07070	0.013	0.015	0.023	0.01
AT1G07080	0.021	0.02	0.021	0.02
AT1G07120	0.016	0.042	0.05	0.01
AT1G07135	0.026	0.036	0.036
AT1G07160	0.024	0.017	0.02	0.005
AT1G07170	0.012	0.024	0.029	0.009
AT1G07175	0.007	0.018	0.005	0.042
AT1G07190	0.006	0.046	0.046
AT1G07200	0.028	0.029	0.03	0.014
AT1G07210	0.032	0.016	0.019	0.008
AT1G07220	0.018	0.019	0.023	0.009
AT1G07270	0.062	0.014	0.017	0.01
AT1G07280	0.013	0.027	0.031	0.011
AT1G07300	0.003	0.001	0.001
AT1G07310	0.013	0.02	0.02
AT1G07330	0.021	0.016	0.018	0.004
AT1G07350	0.031	0.02	0.019	0.023
AT1G07360	0.026	0.021	0.019	0.03
AT1G07380	0.002	0.027	0.029	0.019
AT1G07400	0.021	0.052	0.052
AT1G07440	0.025	0.023	0.026	0
AT1G07450	0.019	0.026	0.03	0
AT1G07460	0.024	0.021	0.021
AT1G07470	0.015	0.013	0.024	0.004
AT1G07473	0.031	0.026	0.026
AT1G07476	0.024	0.036	0.036
AT1G07480	0.002	0.024	0.026	0.021
AT1G07485	0.016	0.005	0.006	0
AT1G07500	0.011	0.045	0.048	0
AT1G07520	0.042	0.015	0.015
AT1G07550	0.022	0.009	0.007	0.017
AT1G07560	0.017	0.022	0.027	0.011
AT1G07590	0.277	0.015	0.015	0.016
AT1G07615	0.011	0.035	0.032	0.051
AT1G07650	0.013	0.018	0.025	0.007
AT1G07660	0.069	0.01	0.007	0.017
AT1G07680	0.027	0.021	0.029	0.006
AT1G07690	0	0.023	0.032	0.006
AT1G07700	0.03	0.01	0.01	0
AT1G07705	0.003	0.027	0.036	0.01
AT1G07710	0.001	0.02	0.02	0
AT1G07730	0.023	0.018	0.018
AT1G07740	0.035	0.023	0.023	0.021
AT1G07747	0.01	0.004	0.004
AT1G07750	0.008	0.017	0.019	0.006
AT1G07795	0.017	0.057	0.057
AT1G07820	0.013	0.011	0.011
AT1G07830	0.01	0.013	0.013	0.012
AT1G07840	0.009	0.009	0.012	0.004
AT1G07850	0.007	0.043	0.044	0.036
AT1G07860	0.02	0.017	0.018	0
AT1G07870	0.01	0.022	0.026	0.009
AT1G07885	0.014	0.001	0.006	0
AT1G07901	0.023
AT1G07920	0.029	0.008	0.013	0.003
AT1G07930	0.015	0.027	0.035	0.011
AT1G07940	0.009	0.013	0.008	0.02
AT1G07970	0.402	0.024	0.026	0.016
AT1G07985	0.024	0.011	0.011
AT1G07990	0.009	0.018	0.021	0.013
AT1G08005	0.02	0.001	0.001
AT1G08032	0.001	0	0
AT1G08035	0.001	0.031	0.033	0
AT1G08040	0.023	0.019	0.022	0.017
AT1G08050	0.056	0.029	0.029	0
AT1G08110	0.317	0.012	0.01	0.015
AT1G08120	0.019	0.015	0.015
AT1G08125	0.017	0.018	0.02	0.015
AT1G08160	0.015	0.016	0.016
AT1G08165	0.009	0.007	0.009	0
AT1G08170	0.017	0.021	0.021
AT1G08180	0.015	0.006	0.006
AT1G08210	0.014	0.012	0.013	0.011
AT1G08220	0.011	0.024	0.025	0.023
AT1G08230	0.498	0.015	0.021	0.008
AT1G08270	0.064	0.014	0.016	0
AT1G08280	0.047	0.031	0.031
AT1G08310	0.009	0.01	0.009	0.014
AT1G08315	0.037	0.016	0.016
AT1G08320	0.006	0.03	0.04	0.017
AT1G08340	0.02	0.034	0.032	0.047
AT1G08350	0.035	0.019	0.021	0.012
AT1G08360	0.023	0.025	0.026	0.022
AT1G08390	0.008	0.02	0.015	0.03
AT1G08400	0.005	0.035	0.035	0.017
AT1G08410	0.043	0.017	0.02	0.005
AT1G08440	0.001	0.034	0.034	0.035
AT1G08480	0.026	0.027	0.041	0.01
AT1G08530	0.015	0.02	0.033	0.005
AT1G08580	0.015	0.021	0.013	0.029
AT1G08590	0.007	0.027	0.027
AT1G08610	0.01	0.016	0.016	0
AT1G08670	0.003	0.003	0.005	0
AT1G08710	0.034	0.033	0.044	0.005
AT1G08750	0	0.014	0.023	0.004
AT1G08760	0.014	0.021	0.022	0.014
AT1G08790	0	0.008	0.009	0
AT1G08800	0.002	0.017	0.018	0.003
AT1G08845	0.016	0.012	0.023	0.003
AT1G08890	0.023	0.015	0.02	0.006
AT1G08900	0.014	0.015	0.018	0.011
AT1G08940	0.018	0.016	0.02	0
AT1G08985	0.02	0.018	0.018
AT1G09010	0.002	0.026	0.029	0.011
AT1G09026	0.008	0.464	0.464
AT1G09040	0.023	0.016	0.019	0.004
AT1G09050	0.01	0.02	0.02	0.014
AT1G09060	0.017	0.018	0.019	0.012
AT1G09130	0.006	0.019	0.028	0.006
AT1G09150	0.019	0.03	0.034	0.028
AT1G09157	0.034	0.023	0.023
AT1G09160	0.009	0.022	0.026	0.01
AT1G09170	0	0.022	0.027	0.011
AT1G09176	0.007	0.065	0.065
AT1G09190	0.006	0.039	0.039
AT1G09195	0.011	0.01	0.008	0.011
AT1G09200	0.02	0.009	0.009
AT1G09220	0.023	0.019	0.019
AT1G09230	0.009	0.021	0.022	0.018
AT1G09245	0.008	0.009	0.009
AT1G09250	0.009	0.004	0.004
AT1G09260	0.12	0.538	0.538
AT1G09280	0.017	0.024	0.028	0.016
AT1G09290	0.037	0.016	0.018	0.009
AT1G09300	0.027	0.023	0.033	0.011
AT1G09310	0.041	0.029	0.029
AT1G09320	0.014	0.03	0.028	0.04
AT1G09330	0.025	0.013	0.02	0.006
AT1G09360	0.013	0.015	0.015
AT1G09370	0.233	0.025	0.025
AT1G09380	0.008	0.018	0.024	0.007
AT1G09390	0.026	0.023	0.03	0.008
AT1G09400	0.016	0.019	0.015	0.051
AT1G09410	0.02	0.034	0.034
AT1G09440	0.013	0.012	0.012	0.012
AT1G09450	0.014	0.019	0.019	0.019
AT1G09460	0.019	0.029	0.033	0
AT1G09470	0.018	0.025	0.023	0.03
AT1G09480	0	0.017	0.015	0.02
AT1G09483	0.192	0.021	0.029	0.015
AT1G09490	0.411	0.015	0.015	0.015
AT1G09500	0.006	0.023	0.025	0
AT1G09510	0.01	0.022	0.026	0.01
AT1G09520	0.029	0.051	0.051
AT1G09550	0.009	0.021	0.026	0.007
AT1G09575	0.017	0.02	0.023	0
AT1G09580	0.013	0.018	0.029	0.002
AT1G09590	0.023	0.026	0.027	0.026
AT1G09600	0.01	0.04	0.041	0.034
AT1G09610	0.04	0.027	0.027
AT1G09620	0.01	0.014	0.013	0.037
AT1G09625	0.054	0.007	0.007
AT1G09640	0.015	0.019	0.019	0.018
AT1G09645	0.009	0.015	0.015	0.015
AT1G09650	0.003	0.035	0.035
AT1G09660	0.01	0.018	0.027	0.01
AT1G09665	0.018	0.008	0.007	0.01
AT1G09680	0.008	0.023	0.023
AT1G09690	0.003	0.012	0.015	0.007
AT1G09710	0.002	0.026	0.03	0.015
AT1G09720	0.013	0.014	0.014	0
AT1G09730	0.025	0.012	0.015	0.01
AT1G09740	0.014	0.022	0.028	0.014
AT1G09750	0.021	0.047	0.047
AT1G09780	0.004	0.026	0.028	0.017
AT1G09794	0.005	0.003	0.001	0.005
AT1G09800	0.009	0.018	0.022	0.013
AT1G09812	0.007	0.035	0.038	0.018
AT1G09820	0.046	0.017	0.017
AT1G09830	0.031	0.035	0.042	0.007
AT1G09870	0.008	0.012	0.012	0.011
AT1G09880	0.063	0.023	0.025	0.014
AT1G09890	0.007	0.017	0.016	0.021
AT1G09900	0.01	0.011	0.011
AT1G09910	0.012	0.018	0.021	0.014
AT1G09920	0.021	0.018	0.017	0.02
AT1G09932	0.009	0.02	0.018	0.022
AT1G09935	0.005	0.029	0.035	0.008
AT1G09980	0.019	0.017	0.02	0.01
AT1G09995	0.03	0.007	0.008	0.006
AT1G10000	0.022	0.016	0.016
AT1G10020	0.003	0.028	0.03	0.003
AT1G10040	0.009	0.013	0.017	0.007
AT1G10050	0.004	0.022	0.022	0.023
AT1G10090	0.021	0.019	0.021	0.016
AT1G10095	0.03	0.01	0.013	0.006
AT1G10100	0.02	0.063	0.083	0
AT1G10110	0.019	0.021	0.021
AT1G10120	0.009	0.013	0.014	0.005
AT1G10140	0.003	0.011	0.011
AT1G10150	0.029	0.033	0.033
AT1G10180	0.083	0.017	0.016	0.02
AT1G10190	0.04	0.518	0.499	0.556
AT1G10220	0.028	0.013	0.015	0.012
AT1G10250	0.064	0.12	0.15	0
AT1G10280	0.003	0.011	0.011	0.011
AT1G10300	0.007	0.029	0.027	0.083
AT1G10310	0.022	0.017	0.016	0.018
AT1G10320	0.05	0.021	0.021	0.021
AT1G10330	0.046	0.024	0.024
AT1G10340	0.016	0.024	0.021	0.047
AT1G10350	0.009	0.019	0.022	0
AT1G10380	0.047	0.039	0.05	0.004
AT1G10385	0.009	0.021	0.023	0
AT1G10390	0.583	0.03	0.035	0.01
AT1G10400	0.015	0.025	0.026	0.016
AT1G10410	0.017	0.02	0.014	0.036
AT1G10417	0.402	0.019	0.025	0.012
AT1G10455	0.01	0.035	0.035
AT1G10490	0.01	0.018	0.019	0.018
AT1G10520	0.005	0.02	0.021	0.017
AT1G10522	0.014	0.015	0.017	0.008
AT1G10530	0.007	0.017	0.018	0.007
AT1G10580	0.023	0.031	0.035	0.003
AT1G10585	0.017	0.025	0.03	0.016
AT1G10586	0	0.246	0.01	0.342
AT1G10588	0.007	0.013	0.014	0
AT1G10590	0.017	0.019	0.026	0.007
AT1G10610	0.025	0.019	0.022	0.014
AT1G10620	0.008	0.021	0.025	0
AT1G10640	0.032	0.025	0.031	0.009
AT1G10650	0.013	0.024	0.02	0.036
AT1G10652	0.009	0.015	0.015
AT1G10657	0.008	0.014	0.013	0.015
AT1G10660	0.007	0.022	0.023	0.02
AT1G10690	0.02	0.012	0.012
AT1G10717	0.02	0.065	0.065
AT1G10720	0.05	0.024	0.025	0.01
AT1G10730	0.01	0.018	0.02	0.015
AT1G10740	0.046	0.026	0.03	0.013
AT1G10745	0.009	0.059	0.065	0
AT1G10747	0.058	0.026	0.026
AT1G10750	0.014	0.022	0.031	0.006
AT1G10770	0.015	0.061	0.061
AT1G10780	0.026	0.018	0.014	0.027
AT1G10790	0.026	0.003	0.003	0.003
AT1G10800	0.021	0.003	0.003
AT1G10810	0.002	0.024	0.021	0.041
AT1G10820	0.013	0.014	0.016	0.011
AT1G10850	0.017	0.022	0.022	0.011
AT1G10865	0.006	0.015	0.002	0.022
AT1G10880	0.03	0.015	0.02	0.002
AT1G10890	0.034	0.023	0.014	0.027
AT1G10900	0.006	0.021	0.026	0.014
AT1G10910	0.024	0.018	0.023	0.013
AT1G10940	0.056	0.012	0.012	0.012
AT1G10980	0.037	0.012	0.011	0.015
AT1G10990	0.017	0.033	0.033
AT1G11020	0.012	0.012	0.009	0.023
AT1G11040	0.018	0.016	0.019	0
AT1G11050	0.017	0.025	0.025
AT1G11060	0.003	0.014	0.011	0.019
AT1G11070	0.018	0.017	0.02	0.005
AT1G11090	0.025	0.041	0.041
AT1G11100	0.007	0.017	0.018	0.014
AT1G11110	0.007	0.02	0.026	0.01
AT1G11112	0.041	0.003	0.003
AT1G11120	0.008	0.023	0.032	0.012
AT1G11125	0.009	0.039	0.039
AT1G11145	0.001	0.006	0.007	0.004
AT1G11160	0	0.022	0.022	0.021
AT1G11170	0.02	0.028	0.033	0.019
AT1G11180	0.014	0.024	0.038	0.01
AT1G11200	0.019	0.02	0.025	0.015
AT1G11210	0.005	0.039	0.039	0.028
AT1G11220	0.078	0.006	0.007	0
AT1G11230	0.02	0.019	0.019
AT1G11240	0.012	0.012	0.009	0.017
AT1G11270	0.022	0.029	0.028	0.043
AT1G11280	0.022	0.022	0.021	0.028
AT1G11300	0.007	0.021	0.02	0.032
AT1G11320	0.005	0.02	0.021	0.007
AT1G11330	0.01	0.013	0.014	0
AT1G11340	0.014	0.015	0.016	0.012
AT1G11360	0.02	0.015	0.014	0.022
AT1G11362	0.242	0.026	0.026
AT1G11370	0.002	0.021	0.032	0.012
AT1G11380	0.006	0.017	0.016	0.02
AT1G11390	0.007	0.014	0.017	0.001
AT1G11410	0.008	0.018	0.015	0.032
AT1G11430	0.015	0.012	0.016	0.007
AT1G11440	0.015	0.013	0.013
AT1G11450	0.011	0.016	0.013	0.027
AT1G11460	0.01	0.025	0.037	0.009
AT1G11470	0.011	0.012	0.011	0.021
AT1G11480	0.013	0.012	0.012	0.009
AT1G11490	0.014	0.017	0.018	0
AT1G11500	0.005	0.014	0.017	0
AT1G11510	0.017	0.015	0.015
AT1G11520	0.004	0.022	0.022
AT1G11540	0.009	0.022	0.023	0.019
AT1G11560	0.015	0.034	0.034
AT1G11572	0.017	0.044	0.044
AT1G11590	0.171	0.548	0.553	0.475
AT1G11593	0.52	0.561	0.561
AT1G11608	0.012	0.007	0.007
AT1G11620	0.011	0.051	0.051
AT1G11630	0.013	0.014	0.014
AT1G11655	0.01	0.037	0.037
AT1G11660	0.032	0.018	0.02	0.012
AT1G11670	0.028	0.014	0.019	0.002
AT1G11684	0.01	0	0
AT1G11690	0.014	0.015	0.015
AT1G11700	0.034	0.05	0.05
AT1G11710	0.006	0.021	0.021
AT1G11730	0.023	0.019	0.031	0.007
AT1G11740	0.051	0.031	0.034	0.014
AT1G11765	0.005	0	0
AT1G11770	0	0.018	0.018
AT1G11780	0.18	0.007	0.006	0.01
AT1G11785	0.042	0.492	0.476	0.517
AT1G11800	0.006	0.009	0.01	0.005
AT1G11810	0.024	0.027	0.027
AT1G11820	0	0.029	0.027	0.04
AT1G11850	0.013	0.012	0.012
AT1G11860	0.015	0.032	0.03	0.037
AT1G11880	0.021	0.013	0.014	0.011
AT1G11900	0.016	0.007	0.009	0
AT1G11905	0	0.015	0.022	0
AT1G11915	0.006	0.015	0.018	0
AT1G11920	0	0.027	0.029	0.008
AT1G11925	0.011	0.025	0.025
AT1G11930	0.018	0.012	0.013	0.01
AT1G11940	0.012	0.019	0.018	0.02
AT1G11950	0.012	0.013	0.015	0.007
AT1G11960	0.008	0.021	0.024	0.007
AT1G11970	0.009	0	0
AT1G11990	0.014	0.021	0.026	0
AT1G12000	0.009	0.022	0.026	0.014
AT1G12010	0.035	0.017	0.028	0
AT1G12020	0.019	0.035	0.035
AT1G12030	0.015	0.041	0.044	0.029
AT1G12050	0.008	0.019	0.024	0.014
AT1G12064	0.009	0.057	0.057
AT1G12070	0.044	0.005	0.005	0.005
AT1G12080	0.013	0.016	0.011	0.04
AT1G12100	0.124	0.008	0.011	0
AT1G12120	0.014	0.016	0.019	0.005
AT1G12130	0.014	0.016	0.019	0.005
AT1G12150	0.024	0.023	0.02	0.044
AT1G12160	0.018	0.021	0.021	0.023
AT1G12170	0.015	0.024	0.024
AT1G12180	0.008	0.021	0.02	0.025
AT1G12190	0	0.028	0.028
AT1G12200	0.008	0.02	0.02	0.02
AT1G12211	0.016	0.03	0.03
AT1G12230	0.022	0.018	0.022	0.011
AT1G12244	0.022	0.016	0.014	0.023
AT1G12250	0.016	0.041	0.048	0.021
AT1G12270	0.016	0.022	0.023	0.019
AT1G12280	0.021	0.028	0.028
AT1G12290	0.005	0.012	0.013	0.007
AT1G12300	0.004	0.02	0.02
AT1G12310	0.01	0.032	0.032
AT1G12320	0.011	0.002	0.002	0
AT1G12330	0.005	0.025	0.027	0.013
AT1G12340	0.01	0.005	0.006	0
AT1G12380	0.021	0.025	0.025
AT1G12390	0.01	0.005	0.002	0.014
AT1G12400	0.003	0.009	0.011	0.006
AT1G12411	0	0.031	0.031
AT1G12423	0.027	0.006	0.006
AT1G12440	0.012	0.018	0.018
AT1G12450	0.011	0.021	0.016	0.039
AT1G12451	0.009	0.01	0.01
AT1G12460	0.013	0.019	0.019	0.022
AT1G12470	0.013	0.019	0.025	0.008
AT1G12490	0.014	0.014	0.015	0
AT1G12500	0.019	0.03	0.041	0.006
AT1G12530	0.021	0.02	0.022	0.018
AT1G12540	0.003	0.013	0.015	0
AT1G12550	0.015	0.024	0.026	0
AT1G12570	0.011	0.029	0.033	0.005
AT1G12600	0.006	0.01	0.013	0.007
AT1G12620	0.001	0.014	0.015	0
AT1G12630	0.01	0.008	0.008
AT1G12640	0.016	0.013	0.011	0.02
AT1G12650	0.006	0.011	0.014	0.007
AT1G12660	0.002	0.004	0.002	0.012
AT1G12663	0.017	0.03	0.033	0
AT1G12665	0.003	0.014	0.018	0
AT1G12672	0.032	0.015	0.012	0.023
AT1G12700	0.072	0.01	0.01	0.005
AT1G12730	0.692	0.019	0.018	0.019
AT1G12760	0.007	0.021	0.024	0.008
AT1G12775	0.037	0.054	0.054
AT1G12790	0.006	0.014	0.011	0.018
AT1G12800	0.014	0.018	0.02	0.014
AT1G12805	0.017	0.014	0.014
AT1G12810	0.014	0.04	0.048	0.025
AT1G12830	0.016	0.017	0.017
AT1G12845	0.012	0.026	0.026
AT1G12850	0.014	0.011	0.013	0
AT1G12855	0.005	0.026	0.026
AT1G12870	0.007	0.013	0.007	0.037
AT1G12890	0.015	0.02	0.02
AT1G12930	0.715	0.024	0.031	0.016
AT1G12938	0.01	0	0
AT1G12960	0.004	0.029	0.023	0.054
AT1G12990	0.012	0.025	0.027	0.01
AT1G13000	0.046	0.011	0.012	0.009
AT1G13030	0.028	0.014	0.013	0.016
AT1G13040	0.021	0.033	0.033
AT1G13050	0.005	0.032	0.034	0
AT1G13130	0.002	0.043	0.055	0.014
AT1G13160	0.015	0.012	0.011	0.014
AT1G13190	0.014	0.024	0.024	0.032
AT1G13195	0.016	0.014	0.016	0.006
AT1G13200	0.028	0.01	0.01
AT1G13230	0.048	0.011	0.012	0
AT1G13310	0.004	0.02	0.022	0.006
AT1G13340	0.016	0.011	0.009	0.028
AT1G13350	0.029	0.019	0.019	0.018
AT1G13360	0.026	0.032	0.032
AT1G13370	0.011	0.023	0.025	0.016
AT1G13380	0.02	0.011	0.016	0.006
AT1G13390	0.021	0.029	0.029	0.027
AT1G13410	0.015	0.016	0.017	0.006
AT1G13450	0.02	0.034	0.04	0.018
AT1G13460	0.04	0.007	0.008	0
AT1G13470	0.033	0.523	0.523
AT1G13480	0.013	0.021	0.022	0
AT1G13485	0.005	0.031	0.031
AT1G13490	0.013	0.023	0.027	0.009
AT1G13500	0.019	0.021	0.022	0.019
AT1G13510	0.017	0.016	0.016	0
AT1G13520	0.004	0.022	0.019	0.052
AT1G13530	0.013	0.015	0.017	0
AT1G13540	0.011	0.026	0.025	0.036
AT1G13550	0.012	0.013	0.013	0
AT1G13570	0.017	0.031	0.034	0.007
AT1G13605	0.499	0.018	0.021	0.007
AT1G13607	0.033	0.023	0.032	0
AT1G13608	0.032	0.021	0.014	0.04
AT1G13609	0.009	0.001	0.002	0
AT1G13610	0.004	0.023	0.02	0.029
AT1G13630	0	0.014	0.015	0.004
AT1G13635	0	0.02	0.019	0.025
AT1G13640	0.023	0.021	0.022	0
AT1G13650	0.231	0.012	0.014	0.007
AT1G13670	0.023	0.022	0.022
AT1G13680	0	0.022	0.025	0.012
AT1G13730	0.009	0.024	0.028	0.01
AT1G13750	0.019	0.029	0.032	0.021
AT1G13755	0.021	0.023	0.023	0
AT1G13760	0.019	0.021	0.022	0.019
AT1G13780	0.017	0.013	0.014	0.008
AT1G13790	0.007	0.014	0.013	0.018
AT1G13800	0.023	0.025	0.025
AT1G13810	0.012	0.023	0.021	0.033
AT1G13820	0.015	0.014	0.016	0.008
AT1G13830	0.02	0.018	0.021	0.007
AT1G13880	0.003	0.029	0.035	0.013
AT1G13900	0.022	0.027	0.027
AT1G13910	0.028	0.016	0.018	0.014
AT1G13920	0.031	0.008	0.011	0
AT1G13930	0.004	0.041	0.051	0.024
AT1G13940	0.011	0.03	0.032	0.008
AT1G13970	0.018	0.016	0.015	0.019
AT1G13990	0.032	0.021	0.024	0.015
AT1G14010	0.007	0.04	0.056	0.018
AT1G14020	0.013	0.024	0.029	0.008
AT1G14030	0.005	0.01	0.013	0.002
AT1G14040	0	0.026	0.03	0.018
AT1G14048	0.007	0.013	0.013
AT1G14060	0.035	0.026	0.026
AT1G14120	0.005	0.012	0.013	0.008
AT1G14130	0.039	0.02	0.013	0.034
AT1G14140	0.01	0.037	0.046	0.014
AT1G14160	0.035	0.002	0.003	0
AT1G14170	0.003	0.02	0.022	0.01
AT1G14180	0.004	0.023	0.026	0.006
AT1G14185	0.02	0.019	0.021	0
AT1G14190	0.029	0.018	0.018
AT1G14200	0.01	0.071	0.071
AT1G14205	0.047	0.012	0.016	0.008
AT1G14210	0.012	0.004	0.003	0.006
AT1G14220	0.307	0.015	0.02	0
AT1G14225	0.019	0.568	0.568
AT1G14230	0.225	0.022	0.025	0.013
AT1G14240	0.01	0.017	0.018	0.012
AT1G14250	0	0.015	0.015	0.017
AT1G14260	0.001	0.013	0.012	0.014
AT1G14270	0.026	0.007	0.006	0.012
AT1G14300	0.02	0.022	0.024	0.017
AT1G14310	0.028	0.016	0.01	0.025
AT1G14315	0.023	0.013	0.014	0
AT1G14330	0.001	0.028	0.028
AT1G14340	0.205	0.016	0.015	0.024
AT1G14345	0.019	0.048	0.048
AT1G14390	0.006	0.03	0.032	0.004
AT1G14430	0.019	0.033	0.033
AT1G14450	0.019	0.014	0.013	0.016
AT1G14455	0.02	0.016	0.016
AT1G14460	0.002	0.013	0.014	0.003
AT1G14470	0.009	0.018	0.018
AT1G14480	0.017	0.011	0.011	0.016
AT1G14490	0.019	0.065	0.065
AT1G14500	0.018	0.027	0.028	0.013
AT1G14540	0.014	0.037	0.039	0.008
AT1G14549	0.052	0.078	0.078
AT1G14550	0.024	0.044	0.046	0
AT1G14560	0.033	0.017	0.021	0.006
AT1G14570	0.014	0.026	0.03	0.021
AT1G14580	0.022	0.031	0.04	0.001
AT1G14590	0.002	0.02	0.021	0.016
AT1G14600	0.008	0.015	0.005	0.028
AT1G14630	0.027	0.004	0.005	0.004
AT1G14640	0.007	0.04	0.041	0
AT1G14642	0.028	0.005	0.005	0
AT1G14650	0.007	0.035	0.037	0.022
AT1G14670	0.026	0.029	0.027	0.034
AT1G14680	0.015	0.03	0.03
AT1G14686	0.018	0.031	0.031
AT1G14688	0.008	0.015	0.024	0.006
AT1G14710	0	0.02	0.021	0.015
AT1G14730	0.011	0.029	0.039	0.007
AT1G14740	0.011	0.018	0.018	0
AT1G14755	0.014	0	0	0
AT1G14770	0.006	0.02	0.021	0
AT1G14780	0.003	0.023	0.027	0.011
AT1G14800	0.641	0.481	0.383	0.554
AT1G14810	0.01	0.013	0.013	0.014
AT1G14820	0.019	0.007	0.009	0
AT1G14890	0.011	0.05	0.05
AT1G14910	0.031	0.024	0.027	0.015
AT1G14930	0.004	0.048	0.05	0.009
AT1G14940	0.003	0.049	0.059	0
AT1G14950	0.006	0.026	0.027	0
AT1G14960	0.022	0.022	0.022
AT1G14970	0.036	0.018	0.023	0.007
AT1G14990	0.027	0.036	0.041	0.023
AT1G15010	0.007	0.015	0.015
AT1G15015	0.279	0.012	0.012
AT1G15030	0.013	0.026	0.028	0.023
AT1G15040	0.023	0.016	0.016
AT1G15045	0.005	0	0
AT1G15060	0.024	0.022	0.024	0.013
AT1G15110	0.149	0.027	0.033	0.012
AT1G15120	0.019	0.008	0.008	0.008
AT1G15125	0.009	0.012	0.012	0.008
AT1G15130	0.017	0.019	0.019	0.02
AT1G15140	0.032	0.013	0.014	0.009
AT1G15150	0.019	0.035	0.038	0.015
AT1G15160	0.051	0.021	0.021	0.017
AT1G15165	0.026	0.023	0.021	0.025
AT1G15170	0.016	0.016	0.018	0.01
AT1G15180	0.008	0.02	0.019	0.032
AT1G15190	0.03	0.032	0.032
AT1G15200	0.015	0.014	0.014	0.014
AT1G15215	0.018	0.018	0.023	0.009
AT1G15230	0.009	0.041	0.041
AT1G15240	0.046	0.024	0.026	0.018
AT1G15250	0.015	0.008	0.01	0.004
AT1G15260	0.01	0.015	0.015
AT1G15270	0.006	0.025	0.071	0.006
AT1G15280	0.032	0.02	0.019	0.02
AT1G15290	0.039	0.018	0.02	0.013
AT1G15320	0.02	0.015	0.017	0.002
AT1G15330	0.013	0.025	0.026	0
AT1G15350	0.028	0.024	0.023	0.025
AT1G15370	0.021	0.015	0	0.024
AT1G15380	0.02	0.016	0.02	0.003
AT1G15385	0.012	0	0
AT1G15400	0.007	0.041	0.042	0.039
AT1G15410	0.037	0.026	0.027	0.007
AT1G15415	0.027	0.009	0.013	0
AT1G15420	0.008	0.026	0.013	0.041
AT1G15430	0.008	0.026	0.026
AT1G15470	0.003	0.016	0.017	0.015
AT1G15480	0.022	0.017	0.017	0.017
AT1G15490	0	0.023	0.021	0.031
AT1G15530	0.035	0.032	0.032
AT1G15540	0.001	0.046	0.046	0.042
AT1G15590	0.013	0.006	0.007	0
AT1G15600	0.005	0.012	0.012	0.009
AT1G15610	0.013	0.005	0.006	0
AT1G15620	0.007	0.027	0.033	0
AT1G15630	0.011	0.006	0.006	0.007
AT1G15640	0.061	0.022	0.024	0.015
AT1G15670	0.15	0.036	0.036
AT1G15680	0.346	0.014	0.014
AT1G15710	0.037	0.015	0.015
AT1G15730	0.001	0.016	0.015	0.018
AT1G15740	0.002	0.012	0.012	0.013
AT1G15757	0.005	0.002	0.003	0
AT1G15760	0.005	0.012	0.012
AT1G15770	0.012	0.019	0.026	0.001
AT1G15772	0.024	0.019	0.02	0
AT1G15780	0.397	0.026	0.029	0.007
AT1G15790	0.004	0.015	0.017	0.01
AT1G15800	0.035	0.025	0.024	0.025
AT1G15810	0.021	0.027	0.023	0.041
AT1G15825	0.009	0.038	0.038
AT1G15830	0.02	0.01	0.01
AT1G15840	0.011	0.012	0.012	0
AT1G15850	0.027	0.011	0.008	0.014
AT1G15860	0.025	0.007	0.007	0.008
AT1G15870	0.002	0.012	0.011	0.014
AT1G15885	0.043	0.03	0.028	0.037
AT1G15890	0.034	0.018	0.018
AT1G15900	0.023	0.013	0.013
AT1G15910	0.009	0.021	0.024	0.017
AT1G15920	0.004	0.025	0.025
AT1G15930	0.033	0.019	0.025	0.01
AT1G15940	0	0.01	0.013	0.002
AT1G15970	0.011	0.015	0.013	0.017
AT1G16000	0.005	0.023	0.013	0.039
AT1G16020	0.014	0.013	0.016	0.006
AT1G16022	0.032	0.031	0.02	0.057
AT1G16025	0.007	0.038	0.023	0.086
AT1G16040	0.041	0.019	0.021	0.017
AT1G16080	0.022	0.021	0.025	0.007
AT1G16170	0.007	0.015	0.015	0.017
AT1G16180	0.012	0.015	0.018	0.006
AT1G16210	0.01	0.016	0.018	0.01
AT1G16220	0.012	0.014	0.01	0.034
AT1G16225	0.007	0.028	0.033	0.022
AT1G16230	0.031	0.023	0.019	0.029
AT1G16250	0.005	0.015	0.014	0.022
AT1G16260	0.009	0.016	0.016	0
AT1G16270	0.009	0.02	0.022	0.007
AT1G16290	0.017	0.017	0.018	0.015
AT1G16310	0.013	0.016	0.019	0.011
AT1G16320	0.021	0.016	0.018	0
AT1G16350	0.027	0.026	0.029	0
AT1G16360	0.008	0.007	0.007	0.006
AT1G16430	0.032	0.017	0.019	0.008
AT1G16445	0.023	0.014	0.022	0.002
AT1G16480	0.012	0.022	0.022	0
AT1G16500	0	0.025	0.02	0.114
AT1G16510	0.028	0.009	0.009
AT1G16515	0.009	0.015	0.015
AT1G16520	0.01	0.009	0.011	0.008
AT1G16560	0.039	0.014	0.015	0.01
AT1G16570	0.016	0.01	0.008	0.015
AT1G16630	0.013	0.018	0.018
AT1G16640	0.009	0.028	0.029	0.027
AT1G16650	0.034	0.011	0.011	0.013
AT1G16670	0.555	0.019	0.022	0.01
AT1G16680	0.298	0.034	0.04	0.007
AT1G16690	0.032	0.016	0.017	0.014
AT1G16700	0.025	0.034	0.039	0.026
AT1G16705	0.032	0.023	0.019	0.027
AT1G16740	0.03	0.017	0.025	0.006
AT1G16750	0.012	0.04	0.042	0.034
AT1G16760	0	0.022	0.022	0.021
AT1G16770	0.004	0.019	0.02	0
AT1G16790	0.03	0.019	0.019
AT1G16800	0.053	0.022	0.024	0.02
AT1G16810	0.034	0.029	0.032	0.022
AT1G16820	0.025	0.006	0.007	0.005
AT1G16825	0.012	0.034	0.023	0.041
AT1G16830	0.036	0.024	0.024
AT1G16840	0.002	0.014	0.014
AT1G16850	0.034	0.028	0.029	0
AT1G16860	0.006	0.027	0.028	0.026
AT1G16870	0.026	0.013	0.015	0.007
AT1G16880	0.006	0.02	0.016	0.026
AT1G16900	0.016	0.014	0.013	0.016
AT1G16905	0.016	0.033	0.033
AT1G16916	0.021	0.007	0.002	0.036
AT1G16930	0.023	0.019	0.02	0.017
AT1G16940	0.018	0.013	0.015	0
AT1G16950	0.011	0.055	0.055
AT1G16960	0.409	0.034	0.052	0.004
AT1G17010	0.035	0.015	0.015	0.018
AT1G17030	0.003	0.022	0.023	0.02
AT1G17070	0.003	0.017	0.017
AT1G17080	0.024	0.019	0.026	0.007
AT1G17090	0.024	0.025	0.024	0.027
AT1G17100	0.013	0.029	0.03	0
AT1G17130	0.013	0.023	0.027	0.016
AT1G17145	0.655	0.02	0.024	0.016
AT1G17147	0.016	0.125	0.125
AT1G17150	0.008	0.131	0.148	0.006
AT1G17160	0.156	0.022	0.025	0.011
AT1G17200	0.018	0.014	0.012	0.018
AT1G17230	0.039	0.016	0.016	0.02
AT1G17270	0.74	0.03	0.028	0.041
AT1G17285	0.003	0.01	0.01	0
AT1G17300	0.03	0.02	0.025	0
AT1G17310	0.02	0.011	0.011
AT1G17330	0.008	0.016	0.02	0.014
AT1G17340	0.007	0.019	0.021	0.012
AT1G17345	0.014	0.034	0.034
AT1G17350	0.013	0.013	0.019	0.009
AT1G17360	0.01	0.023	0.024	0.021
AT1G17400	0	0.059	0.076	0.007
AT1G17410	0.474	0.011	0.012	0.009
AT1G17430	0.037	0.007	0.005	0.011
AT1G17450	0.02	0.021	0.02	0.023
AT1G17490	0.014	0.029	0.029	0.028
AT1G17500	0.014	0.025	0.027	0.011
AT1G17510	0.013	0.036	0.038	0.026
AT1G17520	0.024	0.015	0.014	0.016
AT1G17540	0.007	0.022	0.022	0.025
AT1G17545	0.009	0.008	0.004	0.025
AT1G17600	0.024	0.024	0.025	0.012
AT1G17610	0.023	0.012	0.012
AT1G17615	0.04	0.013	0.014	0
AT1G17620	0.012	0.075	0.075
AT1G17630	0.009	0.025	0.025
AT1G17640	0.011	0.013	0.008	0.025
AT1G17665	0.578	0.01	0.01	0.011
AT1G17680	0.287	0.017	0.018	0.014
AT1G17710	0.011	0.004	0.003	0.006
AT1G17744	0.144	0.044	0.044
AT1G17745	0.023	0.061	0.049	0.096
AT1G17780	0.131	0.009	0.009	0
AT1G17790	0.043	0.009	0.008	0.015
AT1G17820	0.025	0.026	0.026	0.025
AT1G17830	0	0.016	0.016	0.015
AT1G17850	0.01	0.014	0.014	0.013
AT1G17860	0.004	0.01	0.01
AT1G17910	0.486	0.021	0.022	0
AT1G17930	0.01	0.017	0.013	0.036
AT1G17940	0.051	0.009	0.01	0.009
AT1G17960	0.005	0.022	0.024	0.015
AT1G17970	0.005	0.025	0.029	0.016
AT1G17990		0		0
AT1G18030		0.02	0.021	0.017
AT1G18050	0.117	0.2	0.193	0.212
AT1G18060	0.012	0.038	0.046	0.023
AT1G18070	0.375	0.013	0.012	0.013
AT1G18090	0.015	0.03	0.036	0.019
AT1G18130	0.401	0.152	0.088	0.194
AT1G18160	0.02	0.02	0.021	0.016
AT1G18170	0.013	0.018	0.025	0.004
AT1G18180	0.018	0.02	0.02	0.019
AT1G18210	0.029	0.015	0.017	0.008
AT1G18260	0.026	0.026	0.029	0.018
AT1G18265	0.015	0.024	0.024
AT1G18270	0.019	0.022	0.025	0.017
AT1G18280	0.005	0.021	0.021	0.015
AT1G18290	0.022	0.016	0.016
AT1G18310	0.011	0.074	0.061	0.129
AT1G18320	0.013	0.013	0.007	0.028
AT1G18335	0.026	0.018	0.026	0.011
AT1G18340	0.011	0.018	0.026	0.008
AT1G18360	0.013	0.011	0.011	0.012
AT1G18390	0.006	0.023	0.027	0.012
AT1G18410	0.015	0.025	0.024	0.025
AT1G18420	0.011	0.02	0.022	0.007
AT1G18440	0.03	0.017	0.013	0.022
AT1G18460	0.012	0.03	0.038	0.009
AT1G18470	0.012	0.015	0.017	0.013
AT1G18480	0.009	0.015	0.015
AT1G18485	0.021	0.023	0.023
AT1G18486	0.018	0.006	0.006
AT1G18490	0.02	0.011	0.013	0.006
AT1G18530	0.054	0.002	0.002
AT1G18540	0.248	0.024	0.022	0.039
AT1G18550	0.001	0.02	0.021	0.018
AT1G18560	0.002	0.026	0.029	0.006
AT1G18610	0.285	0.026	0.025	0.027
AT1G18620	0.024	0.01	0.01	0.012
AT1G18660	0.007	0.017	0.019	0.014
AT1G18680	0.021	0.008	0.008	0.008
AT1G18690	0.01	0.017	0.013	0.027
AT1G18700	0.027	0.013	0.017	0.008
AT1G18720	0.013	0.015	0.019	0.012
AT1G18740	0.004	0.034	0.034
AT1G18760	0.026	0.03	0.03
AT1G18770	0.01	0.015	0.026	0.005
AT1G18773	0.003	0.018	0.02	0.014
AT1G18780	0.003	0.005	0.005
AT1G18790	0.02	0.01	0.012	0
AT1G18810	0.01	0.018	0.018
AT1G18830	0.002	0.02	0.027	0.006
AT1G18850	0.008	0.012	0.012	0.013
AT1G18871	0.028	0.056	0.056
AT1G18880	0.03	0.024	0.023	0.031
AT1G18900	0.011	0.027	0.029	0.012
AT1G18910	0.518	0.012	0.012	0.011
AT1G18940	0.304	0.026	0.029	0
AT1G18950	0.038	0.016	0.021	0.01
AT1G18960	0.017	0.029	0.026	0.073
AT1G18980	0.002	0.009	0.009
AT1G18990	0.015	0.02	0.02	0
AT1G19000	0.021	0.027	0.029	0.011
AT1G19010	0.005	0.018	0.017	0.023
AT1G19020	0.028	0.01	0.01
AT1G19025	0.008	0.014	0.015	0
AT1G19040	0.01	0.03	0.03
AT1G19060	0.04	0.008	0.008	0.01
AT1G19070	0.016	0.065	0.065
AT1G19086	0.507	0.653	0.666	0.558
AT1G19100	0	0.023	0.028	0.018
AT1G19110	0.026	0.008	0.007	0.008
AT1G19115	0.008	0.012	0.013	0.008
AT1G19120	0.017	0.015	0.009	0.029
AT1G19130	0.022	0.005	0.003	0.009
AT1G19140	0.019	0.017	0.019	0.008
AT1G19160	0.377	0.039	0.039
AT1G19170	0.001	0.014	0.015	0.012
AT1G19190	0.017	0.024	0.024
AT1G19200	0.028	0.022	0.022	0
AT1G19210	0.014	0.02	0.02
AT1G19230	0.012	0.019	0.021	0.016
AT1G19240	0.02	0.021	0.021	0.021
AT1G19260	0.539	0.593	0.593
AT1G19290	0.023	0.018	0.018
AT1G19310	0.012	0.041	0.046	0.006
AT1G19320	0.002	0.026	0.026	0
AT1G19330	0.014	0.018	0.026	0.007
AT1G19340	0.004	0.009	0.007	0.012
AT1G19360	0.031	0.012	0.011	0.032
AT1G19370	0.014	0.029	0.029
AT1G19380	0.034	0.024	0.025	0
AT1G19390	0.097	0.033	0.034	0.024
AT1G19394	0.598	0.014	0.024	0
AT1G19396	0.581	0.014	0.031	0.006
AT1G19397	0.005	0.012	0.013	0
AT1G19400	0.013	0.026	0.03	0
AT1G19410	0.002	0.23	0.097	0.45
AT1G19430	0.004	0.015	0.015	0.011
AT1G19450	0.011	0.017	0.018	0.015
AT1G19460	0.011	0.037	0.037
AT1G19470	0.001	0.027	0.027
AT1G19480	0.527	0.033	0.033
AT1G19485	0.024	0.02	0.017	0.024
AT1G19490	0.016	0.013	0.01	0.024
AT1G19500	0.133	0.013	0.018	0
AT1G19530	0.013	0.002	0.002	0
AT1G19540	0.014	0.03	0.032	0.026
AT1G19550	0.014	0.015	0.017	0
AT1G19600	0.019	0.029	0.031	0.019
AT1G19620	0.013	0.025	0.026	0
AT1G19650	0.017	0.02	0.026	0.009
AT1G19660	0.011	0.013	0.015	0.01
AT1G19680	0.007	0.017	0.017	0.016
AT1G19690	0.019	0.013	0.011	0.018
AT1G19710	0.024	0.038	0.044	0.008
AT1G19715	0.017	0.018	0.022	0.005
AT1G19720	0.014	0.017	0.016	0.074
AT1G19740	0.009	0.02	0.02
AT1G19750	0.033	0.01	0.008	0.012
AT1G19830	0.022	0.054	0.054
AT1G19835	0.014	0.018	0.021	0.006
AT1G19840	0.007	0.009	0.009
AT1G19860	0.025	0.021	0.019	0.024
AT1G19880	0.015	0.02	0.022	0.018
AT1G19900	0.008	0.022	0.022
AT1G19930	0.036	0.026	0.03	0
AT1G19960	0.033	0.024	0.024
AT1G19970	0.01	0.036	0.023	0.086
AT1G19980	0.016	0.008	0.008	0.009
AT1G19990	0.019	0.021	0.026	0.014
AT1G20030	0.059	0.036	0.037	0
AT1G20060	0.018	0.016	0.018	0.013
AT1G20065	0.02	0.013	0.018	0.008
AT1G20070	0.023	0.033	0.033
AT1G20100	0.027	0.032	0.029	0.041
AT1G20110	0.024	0.018	0.022	0.005
AT1G20120	0.002	0.014	0.016	0
AT1G20130	0.004	0.033	0.038	0.003
AT1G20132	0.029	0.012	0.013	0.004
AT1G20135	0.007	0.017	0.016	0.025
AT1G20150	0.016	0.031	0.037	0.009
AT1G20180	0.001	0.021	0.024	0
AT1G20220	0.023	0.027	0.024	0.032
AT1G20225	0.036	0.016	0.021	0.008
AT1G20230	0.005	0.034	0.034
AT1G20240	0.015	0.013	0.009	0.021
AT1G20260	0.018	0.016	0.018	0.013
AT1G20270	0.391	0.012	0.009	0.018
AT1G20280	0.269	0.421		0.421
AT1G20290	0.027	0.017	0.009	0.023
AT1G20300	0.004	0.025	0.025
AT1G20310	0.006	0.027	0.027
AT1G20320	0.261	0.032	0.032
AT1G20360	0	0.03	0.03
AT1G20370	0.031	0.023	0.023	0
AT1G20380	0.001	0.021	0.026	0.01
AT1G20400	0.044	0.517	0.514	0.533
AT1G20405	0.002	0.018	0.014	0.056
AT1G20410	0.011	0.011	0.013	0.01
AT1G20430	0.004	0.007	0.007
AT1G20460	0.008	0.012	0.004	0.017
AT1G20470	0.024	0.006	0.006
AT1G20480	0.013	0.02	0.022	0.003
AT1G20490	0.009	0.028	0.03	0
AT1G20500	0.027	0.015	0.015	0.005
AT1G20520	0.013	0.012	0.012
AT1G20530	0.015	0.012	0.012	0.028
AT1G20540	0.015	0.017	0.016	0.019
[truncated: 24,900 more rows]

## Sheet: CHH
gene ID	pmt	gene body	exon	intron
A7	0.006	0.025	0.03	0
AAC1	0.026	0.021	0.027	0.006
AAC2	0.032	0.028	0.034	0.01
AAC3	0.025	0.021	0.018	0.028
AACT1	0.017	0.019	0.019
AAE1	0.011	0.026	0.027	0
AAE12	0.008	0.015	0.017	0.006
AAE14	0.022	0.031	0.033	0.027
AAE15	0.016	0.019	0.031	0.008
AAE16	0.216	0.02	0.027	0.015
AAE17	0.007	0.025	0.026	0.023
AAE18	0.027	0.032	0.035	0.022
AAE5	0.016	0.035	0.035
AAE7	0.01	0.021	0.024	0.003
AAH	0.055	0.018	0.018	0.018
AAO2	0.015	0.026	0.026	0.029
AAO3	0.011	0.017	0.017	0.016
AAP1	0.032	0.02	0.03	0.011
AAP2	0.009	0.015	0.02	0.004
AAP3	0.02	0.028	0.03	0.02
AAP4	0.031	0.029	0.026	0.037
AAP5	0.009	0.042	0.028	0.073
AAP6	0.013	0.036	0.035	0.036
AAP7	0.016	0.018	0.023	0.006
AAP8	0.009	0.028	0.046	0.004
AAPT1	0.029	0.016	0.015	0.018
AAPT2	0.02	0.021	0.026	0.012
AAR3	0.036	0.014	0.014	0.014
AAT	0.021	0.022	0.022	0.022
AAT1	0.004	0.018	0.022	0.011
AATP1	0.013	0.021	0.021
ABA1	0.011	0.017	0.02	0.011
ABA2	0.011	0.014	0.011	0.022
ABA3	0.338	0.017	0.016	0.017
ABA4	0.005	0.017	0.021	0.01
ABAP1	0.045	0.02	0.023	0.015
ABC1	0.02	0.024	0.028	0.011
ABC4	0.012	0.015	0.015	0.015
ABCA1	0.014	0.017	0.019	0.014
ABCA2	0.008	0.032	0.035	0.024
ABCA4	0.047	0.015	0.018	0.011
ABCB1	0.014	0.025	0.027	0.013
ABCB19	0.009	0.019	0.021	0.017
ABCB4	0.008	0.015	0.017	0.008
ABCG14	0.073	0.026	0.025	0.028
ABCG25	0.01	0.018	0.024	0.015
ABF1	0.023	0.021	0.019	0.025
ABF2	0.006	0.02	0.015	0.031
ABF3	0.016	0.031	0.037	0.017
ABF4	0.022	0.027	0.033	0.016
ABH1	0.353	0.031	0.042	0.019
ABI1	0.026	0.026	0.03	0.001
ABI2	0.003	0.011	0.009	0.016
ABI3	0.013	0.02	0.022	0.011
ABI4	0.052	0.023	0.023
ABI5	0.018	0.023	0.024	0.02
ABIL1	0.007	0.012	0.01	0.016
ABIL2	0.019	0.019	0.028	0.01
ABIL3	0.147	0.019	0.018	0.019
ABIL4	0.021	0.017	0.025	0.006
ABO1	0.003	0.027	0.03	0.012
ABO3	0.006	0.033	0.041	0.002
ABO5	0.021	0.024	0.025	0
ABP1	0.018	0.028	0.038	0.019
ABR1	0.05	0.022	0.03	0.001
ACA.l	0.007	0.026	0.028	0.014
ACA1	0.004	0.013	0.015	0.009
ACA10	0.001	0.016	0.02	0.012
ACA11	0.005	0.032	0.042	0.009
ACA2	0.016	0.025	0.027	0.014
ACA3	0.011	0.034	0.039	0.019
ACA4	0.011	0.012	0.016	0.004
ACA5	0.013	0.024	0.027	0.017
ACA6	0.008	0.032	0.042	0.012
ACA7	0.002	0.026	0.022	0.032
ACA8	0.01	0.023	0.026	0.018
ACA9	0.013	0.018	0.021	0.014
ACAT2	0.057	0.015	0.012	0.018
ACBP1	0.014	0.023	0.03	0.011
ACBP2	0.012	0.018	0.019	0.015
ACBP3	0.011	0.02	0.02	0.02
ACBP4	0.018	0.019	0.022	0.016
ACBP5	0.01	0.021	0.024	0.019
ACBP6	0.029	0.011	0.011	0.012
ACC1	0.038	0.027	0.032	0.014
ACC2	0.22	0.033	0.026	0.047
ACD1	0.029	0.022	0.022	0.022
ACD1-LIKE	0.023	0.021	0.023	0.011
ACD11	0.027	0.008	0.007	0.011
ACD2	0.011	0.032	0.033	0.026
ACD32.1	0.007	0.016	0.01	0.024
ACD6	0.024	0.026	0.021	0.037
ACHT1	0.023	0.022	0.019	0.025
ACHT2	0.009	0.014	0.017	0.002
ACHT3	0.017	0.023	0.024	0.022
ACHT4	0.011	0.016	0.019	0
ACHT5	0.006	0.021	0.022	0.018
ACI1	0.009	0.021	0.024	0.01
ACL	0.026	0.031	0.039	0.015
ACL5	0.006	0.023	0.03	0.003
ACLA-1	0.016	0.024	0.028	0.018
ACLA-2	0.001	0.02	0.021	0.02
ACLA-3	0.031	0.021	0.028	0.013
ACLB-1	0.025	0.016	0.016	0.016
ACLB-2	0.051	0.016	0.017	0.015
ACO1	0.012	0.025	0.03	0.016
ACO2	0.014	0.026	0.024	0.029
ACO3	0.362	0.022	0.024	0.018
ACOS5	0.012	0.022	0.025	0.013
ACP1	0.021	0.022	0.016	0.029
ACP2	0.002	0.022	0.031	0.015
ACP3	0.167	0.018	0.022	0.009
ACP4	0.018	0.017	0.023	0
ACP5	0.13	0.018	0.01	0.03
ACR1	0.007	0.025	0.034	0.014
ACR3	0.009	0.015	0.018	0.006
ACR4	0.022	0.018	0.02	0.012
ACR5	0.005	0.021	0.027	0.002
ACR6	0.042	0.033	0.035	0.022
ACR7	0.009	0.012	0.009	0.017
ACR8	0.016	0.025	0.028	0.012
ACS	0.015	0.022	0.023	0.02
ACS1	0	0.017	0.019	0
ACS10	0.095	0.021	0.023	0.009
ACS11	0.028	0.026	0.03	0.013
ACS12	0.035	0.022	0.022	0.019
ACS2	0.006	0.025	0.028	0.017
ACS4	0.014	0.022	0.024	0.011
ACS5	0.03	0.012	0.013	0.001
ACS6	0.096	0.044	0.047	0.022
ACS7	0.009	0.034	0.04	0
ACS8	0.011	0.013	0.013	0.012
ACS9	0.041	0.018	0.02	0.007
ACT1	0.014	0.034	0.044	0.009
ACT11	0.003	0.028	0.034	0.012
ACT12	0.013	0.023	0.027	0.011
ACT2	0.018	0.028	0.024	0.043
ACT3	0.022	0.025	0.032	0.007
ACT4	0.027	0.03	0.029	0.038
ACT7	0.016	0.021	0.024	0.013
ACT8	0.005	0.022	0.025	0.014
ACT9	0.01	0.029	0.035	0.017
ACX1	0.134	0.018	0.016	0.02
ACX2	0.042	0.023	0.023	0.023
ACX3	0.005	0.015	0.017	0.011
ACX4	0.005	0.018	0.015	0.021
ACX5	0.009	0.021	0.025	0.011
ACX6	0.005	0.025	0.037	0.009
ACYB-2	0.023	0.034	0.043	0.024
ADA2A	0.017	0.024	0.034	0.011
ADA2B	0.181	0.019	0.016	0.024
ADAP	0.006	0.012	0.019	0.007
ADC1	0.361	0.027	0.027
ADC2	0.013	0.035	0.035
ADF1	0.033	0.021	0.009	0.045
ADF10	0.022	0.022	0.035	0.007
ADF11	0.01	0.035	0.033	0.042
ADF2	0.008	0.014	0.019	0.008
ADF3	0.011	0.01	0.016	0.004
ADF4	0.019	0.021	0.03	0.003
ADF5	0.007	0.008	0.007	0.011
ADF6	0.004	0.013	0.016	0.003
ADF7	0.005	0.012	0.011	0.013
ADF8	0.015	0.009	0.012	0.005
ADF9	0.007	0.009	0.013	0.001
ADG1	0.032	0.034	0.032	0.039
ADH1	0.01	0.034	0.041	0.007
ADK	0.022	0.024	0.028	0.011
ADK1	0.005	0.009	0.013	0.003
ADK2	0.006	0.026	0.029	0.023
ADL6	0.037	0.023	0.031	0.015
ADNT1	0.117	0.014	0.015	0.014
ADPG1	0.008	0.017	0.02	0.012
ADR1	0.02	0.017	0.019	0.002
ADR1-L1	0.005	0.07	0.022	0.137
ADR1-L2	0.022	0.019	0.022	0.004
ADR1-L3	0.271	0.275	0.271	0.296
ADS1	0.02	0.03	0.048	0.008
ADSS	0.004	0.015	0.019	0.002
ADT1	0.134	0.016	0.015	0.017
ADT2	0.012	0.026	0.036	0.009
ADT4	0.013	0.034	0.034
ADT5	0.018	0.03	0.03
ADT6	0.016	0.028	0.028
AER	0.008	0.011	0.012	0.01
AFB2	0.011	0.027	0.03	0.012
AFB3	0.034	0.03	0.033	0.01
AFB5	0.013	0.016	0.016	0.011
AFH1	0.011	0.022	0.024	0.013
AFH14	0.013	0.021	0.027	0.011
AFO	0.015	0.023	0.036	0.014
AFP1	0.011	0.013	0.014	0.009
AFP2	0.01	0.026	0.028	0
AFP3	0.015	0.037	0.034	0.042
AFR	0.034	0.076	0.076
AG	0.014	0.015	0.028	0.009
AGAL1	0.01	0.025	0.033	0.016
AGAL2	0.006	0.016	0.014	0.018
AGB1	0.012	0.016	0.015	0.019
AGC1.5	0.027	0.031	0.035	0.008
AGC1.7	0.014	0.027	0.026	0.03
AGC2-1	0.01	0.013	0.008	0.07
AGD1	0.011	0.02	0.022	0.015
AGD11	0.009	0.029	0.029
AGD13	0.04	0.015	0.018	0.013
AGD15	0.024	0.006	0.006	0.007
AGD2	0.031	0.021	0.021	0.021
AGD4	0.021	0.017	0.024	0.013
AGD5	0.021	0.027	0.03	0.024
AGD6	0.019	0.021	0.025	0.007
AGD7	0.046	0.04	0.046	0.02
AGD8	0.009	0.028	0.033	0.014
AGD9	0.007	0.016	0.019	0.008
AGF1	0.002	0.015	0.015
AGF2	0.01	0.033	0.033	0.026
AGG2	0.042	0.012	0.011	0.013
AGK2	0.067	0.024	0.024	0.024
AGL101	0.013	0.001	0.001
AGL102	0.206	0.008	0.007	0.016
AGL103	0.004	0.04	0.04
AGL104	0.036	0.02	0.027	0.007
AGL105	0.024	0.011	0.014	0
AGL12	0.032	0.056	0.08	0.035
AGL13	0.004	0.017	0.029	0.01
AGL14	0.004	0.029	0.008	0.034
AGL15	0.013	0.02	0.012	0.027
AGL16	0.009	0.022	0.014	0.026
AGL17	0.009	0.027	0.019	0.03
AGL18	0.014	0.021	0.026	0.009
AGL19	0.005	0.028	0.041	0.025
AGL20	0.01	0.007	0.012	0.004
AGL21	0.007	0.03	0.039	0.027
AGL23	0.014	0.149	0.168	0.015
AGL24	0.005	0.017	0.032	0.01
AGL26	0.052	0.025	0.029	0.016
AGL28	0.011	0.049	0.061	0.002
AGL29	0.013	0.018	0.018
AGL30	0.01	0.018	0.023	0.007
AGL31	0.012	0.007	0.008	0.007
AGL33	0.019	0.009	0.014	0.007
AGL34	0.191	0.142	0.142
AGL36	0.194	0.17	0.17
AGL38	0.006	0.008	0.008
AGL39	0.218	0.038	0.038
AGL41	0.096	0.025	0.025
AGL42	0.005	0.071	0.013	0.09
AGL43	0.017	0.015	0.015
AGL44	0.015	0.021	0.022	0.02
AGL46	0.027	0.012	0.011	0.013
AGL48	0.009	0.005	0.005
AGL49	0.01	0.032	0.032
AGL50	0.011	0.03	0.03
AGL51	0.038	0.015	0.015	0.017
AGL52	0.032	0.069	0.069
AGL53	0.229	0.017	0.017
AGL54	0.008	0.047	0.047
AGL55	0.006	0.012	0.012
AGL56	0.009	0.009	0.009
AGL57	0.045	0.023	0.023
AGL58	0.039	0.033	0.033
AGL59	0.03	0.023	0.023
AGL6	0.164	0.018	0.029	0.006
AGL61	0.004	0.027	0.027
AGL62	0.013	0.02	0.021	0.017
AGL64	0.024	0.016	0.016
AGL65	0.02	0.015	0.016	0.014
AGL66	0.011	0.021	0.017	0.029
AGL67	0.035	0.022	0.031	0.018
AGL71	0.012	0.019	0.021	0.017
AGL75	0.019	0.027	0.027
AGL76	0.366	0.019	0.019
AGL77	0.006	0.036	0.036
AGL78	0.012	0.007	0.007
AGL79	0.02	0.02	0.048	0.014
AGL8	0.007	0.009	0.019	0.004
AGL80	0.067	0.014	0.014
AGL81	0.038	0.015	0.015
AGL82	0.014	0.027	0.027
AGL83	0.008	0.032	0.032
AGL85	0.221	0.047	0.047
AGL86	0.008	0.132	0.132
AGL87	0.05	0.011	0.015	0.009
AGL89	0.028	0.055	0.055
AGL90	0.234	0.181	0.185	0.136
AGL91	0.002	0.019	0.019
AGL92	0.063	0.135	0.138	0.093
AGL93	0.045	0.007	0.007
AGL94	0.015	0.016	0.023	0.007
AGL95	0.062	0.016	0.016
AGL96	0.073	0.018	0.018
AGL97	0.021	0.029	0.029
AGL98	0.01	0.034	0.031	0.073
AGL99	0.003	0.02	0.02
AGO1	0.017	0.02	0.027	0.013
AGO2	0.001	0.029	0.031	0.004
AGO3	0.007	0.03	0.033	0.004
AGO4	0.008	0.023	0.024	0.023
AGO5	0.007	0.027	0.035	0.015
AGO6	0.022	0.023	0.028	0.015
AGO7	0.014	0.026	0.03	0.001
AGO9	0.003	0.02	0.022	0.019
AGP1	0.006	0.027	0.027
AGP10	0.295	0.006	0.006
AGP11	0.032	0.009	0.009
AGP12	0.011	0.027	0.027
AGP13	0.033	0.015	0.015
AGP14	0.02	0.048	0.048
AGP15	0.029	0.012	0.012
AGP16	0.018	0.025	0.025
AGP17	0.024	0.013	0.013
AGP18	0.003	0.035	0.039	0.023
AGP19	0.015	0.035	0.011	0.159
AGP2	0.006	0.022	0.022
AGP20	0.015	0.005	0.005	0.007
AGP21	0.038	0.048	0.048
AGP22	0.021	0.023	0.029	0
AGP23	0.017	0.05	0.05
AGP24	0.005	0.02	0.02
AGP25	0.011	0.016	0.016
AGP26	0.032	0.045	0.045
AGP27	0.229	0.01	0.01
AGP3	0.016	0.019	0.019
AGP30	0.019	0.019	0.022	0.011
AGP31	0.008	0.016	0.019	0.009
AGP4	0.021	0.021	0.021
AGP40	0.016	0.024	0.024
AGP41	0.006	0.008	0.003	0.014
AGP5	0.013	0.027	0.027
AGP6	0.029	0.026	0.026
AGP7	0.01	0.013	0.013
AGP9	0.015	0.022	0.022
AGT	0.083	0.052	0.066	0.009
AGT2	0.011	0.035	0.046	0.014
AGT3	0.08	0.017	0.022	0.003
AGY1	0.02	0.026	0.03	0.021
AHA10	0.019	0.017	0.023	0.009
AHBP-1B	0.01	0.022	0.024	0.02
AHG1	0.016	0.094	0.025	0.223
AHG2	0.02	0.025	0.028	0.013
AHL1	0.007	0.016	0.02	0.01
AHL18	0.018	0.032	0.032
AHL19	0.008	0.044	0.044
AHL20	0.061	0.021	0.021
AHL22	0.002	0.036	0.036
AHP1	0.001	0.013	0.019	0.005
AHP2	0.118	0.034	0.045	0.016
AHP3	0.024	0.007	0.005	0.009
AHP4	0.028	0.014	0.012	0.016
AHP5	0.036	0.023	0.028	0.014
AIB	0.016	0.023	0.023
AIF1	0.003	0.014	0.014
AIG1	0.003	0.043	0.024	0.076
AIG2	0.236	0.017	0.022	0.003
AIG2L	0.005	0.035	0.046	0.007
AIL5	0.003	0.018	0.026	0.003
AIL6	0.01	0.015	0.015	0.016
AIL7	0.005	0.023	0.022	0.024
AILP1	0.006	0.025	0.032	0.02
AIM1	0.008	0.019	0.026	0.011
AIP3	0.005	0.01	0.016	0.007
AIR1	0.187	0.014	0.014
AIR12	0.015	0.027	0.027
AIR3	0.014	0.074	0.071	0.076
AIR9	0.029	0.021	0.025	0.017
AK-HSD	0.034	0.019	0.023	0.011
AK-LYS1	0.03	0.026	0.027	0.023
AK3	0.012	0.027	0.032	0.015
AKINBETA1	0.018	0.022	0.03	0.015
AKN2	0.01	0.018	0.02	0.012
AKR2	0.054	0.014	0.018	0.007
AKR2B	0.013	0.013	0.018	0.006
AKRP	0.01	0.031	0.027	0.043
AL1	0.023	0.021	0.031	0.008
AL2	0.018	0.017	0.024	0.009
AL3	0.061	0.018	0.009	0.028
AL4	0.089	0.021	0.031	0.005
AL5	0.004	0.022	0.043	0.012
AL6	0.002	0.012	0.003	0.02
AL7	0.017	0.011	0.014	0.008
ALA1	0.019	0.029	0.03	0.02
ALA2	0.009	0.028	0.033	0.022
ALA3	0.012	0.018	0.022	0.015
ALAAT2	0.011	0.015	0.019	0.009
ALATS	0.208	0.019	0.021	0.017
ALB1	0.019	0.015	0.017	0.014
ALB3	0.004	0.01	0.012	0.006
ALB4	0.181	0.025	0.024	0.028
ALC	0.152	0.007	0.009	0
ALD1	0.024	0.016	0.026	0.006
ALDH10A8	0.007	0.014	0.017	0.01
ALDH10A9	0.023	0.026	0.037	0.015
ALDH11A3	0.004	0.027	0.031	0.014
ALDH12A1	0.015	0.029	0.04	0.011
ALDH22A1	0.025	0.02	0.028	0.01
ALDH2B4	0.005	0.022	0.024	0.02
ALDH2B7	0.008	0.022	0.023	0.019
ALDH2C4	0.011	0.023	0.033	0.011
ALDH3F1	0.009	0.03	0.031	0.03
ALDH3H1	0.014	0.023	0.017	0.03
ALDH3I1	0.035	0.017	0.015	0.021
ALDH5F1	0.014	0.02	0.018	0.022
ALDH6B2	0.246	0.024	0.031	0.016
ALDH7B4	0.014	0.014	0.015	0.014
ALE1	0.015	0.031	0.044	0.011
ALE2	0.017	0.024	0.023	0.029
ALF4	0.048	0.021	0.028	0.015
ALF5	0.009	0.03	0.038	0.011
ALG12	0.014	0.015	0.02	0.011
ALG3	0.043	0.018	0.015	0.022
ALIS1	0.007	0.011	0.011	0.011
ALIS5	0.024	0.018	0.016	0.021
ALL1	0.008	0.066	0.069	0.055
ALMT1	0.209	0.026	0.034	0.009
ALMT12	0.006	0.016	0.017	0.012
ALMT9	0.02	0.034	0.036	0.026
ALN	0.014	0.023	0.028	0.016
ALP	0.018	0.022	0.023	0.02
ALPH	0.022	0.032	0.042	0.008
ALPHA-SNAP1	0.173	0.014	0.024	0.004
ALPHA-SNAP2	0.004	0.03	0.041	0.019
ALPHA-VPE	0.207	0.017	0.02	0.013
ALS3	0.019	0.018	0.02	0.005
ALY1	0.046	0.014	0.015	0.012
ALY2	0.009	0.011	0.014	0.006
ALY3	0.01	0.017	0.023	0.013
ALY4	0.352	0.019	0.019	0.018
AMC1	0.026	0.041	0.047	0.02
AME3	0.02	0.009	0.004	0.014
AMI1	0.032	0.022	0.023	0.017
AMK2	0.012	0.026	0.037	0.018
AMP1	0.035	0.013	0.014	0.011
AMR1	0.186	0.024	0.024
AMS	0.019	0.04	0.04	0.039
AMSH1	0.276	0.018	0.024	0.011
AMSH2	0.013	0.02	0.019	0.021
AMSH3	0.016	0.019	0.022	0.015
AMT	0.017	0.033	0.041	0.033
AMT2	0.022	0.023	0.025	0.017
AMY1	0.006	0.02	0.025	0.004
AMY2	0.002	0.019	0.02	0.018
AMY3	0.005	0.016	0.017	0.015
AN	0.021	0.024	0.029	0.01
AN3	0.014	0.02	0.026	0.013
ANAC026	0.011	0.014	0.019	0.004
ANAC087	0.01	0.025	0.029	0.013
ANK	0.064	0.018	0.022	0.002
ANK1	0.015	0.021	0.021	0.017
ANL2	0.004	0.037	0.04	0.028
ANN5	0.055	0.016	0.014	0.024
ANN6	0.006	0.021	0.022	0.019
ANNAT1	0.014	0.021	0.027	0.01
ANNAT2	0.008	0.02	0.023	0.013
ANNAT3	0.015	0.03	0.03	0.032
ANNAT4	0.02	0.016	0.022	0.008
ANNAT7	0.009	0.023	0.028	0.013
ANNAT8	0.007	0.021	0.023	0.014
ANT	0.003	0.018	0.022	0.005
ANT1	0.016	0.03	0.035	0.004
ANTR2	0.032	0.018	0.014	0.024
ANX1	0.02	0.03	0.029	0.063
ANX2	0.025	0.025	0.025
AO	0.019	0.032	0.037	0.022
AO1	0.016	0.023	0.025	0.009
AO4	0.02	0.022	0.024	0.015
AOAT2	0.022	0.015	0.013	0.02
AOC1	0.008	0.02	0.024	0.003
AOC2	0.198	0.04	0.042	0.023
AOC3	0.017	0.015	0.017	0.007
AOC4	0.023	0.014	0.014	0.016
AOP1	0.234	0.018	0.017	0.019
AOP3	0.023	0.025	0.031	0.007
AOS	0.011	0.029	0.029
AOX1A	0.03	0.021	0.023	0.013
AOX1B	0.039	0.025	0.031	0.004
AOX1C	0.02	0.026	0.033	0
AOX1D	0.161	0.062	0.063	0.056
AOX2	0.006	0.016	0.019	0.01
AP1	0.009	0.017	0.018	0.017
AP19	0.024	0.016	0.024	0.011
AP2	0.012	0.021	0.024	0.012
AP3	0.017	0.019	0.024	0.013
AP4.3A	0.02	0.042	0.042
APA1	0.003	0.026	0.028	0.023
APC10	0.124	0.017	0.027	0.008
APC11	0.017	0.035	0.041	0.032
APC2	0.032	0.025	0.029	0.018
APC6	0.025	0.016	0.022	0.011
APC8	0.002	0.019	0.021	0.012
APE1	0.025	0.02	0.025	0.017
APE2	0.045	0.015	0.022	0.005
APG1	0.033	0.044	0.044	0.034
APG10	0.019	0.02	0.023	0.017
APG12B	0.003	0.032	0.022	0.039
APG2	0.023	0.025	0.029	0
APG3	0.024	0.013	0.017	0.009
APG5	0.012	0.014	0.008	0.018
APG7	0.04	0.016	0.017	0.014
APG8A	0.091	0.014	0.021	0.002
APG8H	0.018	0.016	0.019	0.013
APG9	0.002	0.018	0.021	0.014
APK	0.016	0.034	0.036	0.029
APK1A	0.023	0.026	0.03	0.017
APK2A	0.007	0.007	0.003	0.015
APK2B	0.013	0.04	0.021	0.055
APK3	0.012	0.037	0.037	0.038
APK4	0.019	0.014	0.013	0.018
APL	0.01	0.026	0.028	0.015
APL1	0.018	0.01	0.015	0.004
APL2	0.116	0.035	0.043	0.021
APL3	0.012	0.013	0.018	0.006
APL4	0.027	0.02	0.026	0.012
APM1	0.007	0.022	0.027	0.015
APO1	0.005	0.021	0.021	0.014
APO2	0.014	0.025	0.024	0.029
APO3	0.02	0.032	0.036	0.015
APO4	0.013	0.028	0.03	0.019
APP1	0.025	0.024	0.032	0.01
APPB1	0.028	0.026	0.032	0.008
APR1	0.008	0.014	0.015	0.005
APR2	0.009	0.01	0.012	0.002
APR3	0.031	0.014	0.012	0.023
APRL4	0.014	0.019	0.016	0.033
APRL5	0.009	0.025	0.038	0.004
APRL6	0.106	0.034	0.03	0.046
APRL7	0.023	0.02	0.017	0.023
APRR2	0.077	0.015	0.015	0.014
APRR4	0.009	0.02	0.029	0.001
APRR6	0.016	0.012	0.012	0.013
APRR8	0.009	0.025	0.023	0.027
APS1	0.013	0.034	0.039	0.011
APS2	0.033	0.028	0.034	0.028
APS3	0.009	0.031	0.026	0.048
APS4	0.041	0.036	0.044	0.005
APT1	0.016	0.022	0.016	0.029
APT2	0.02	0.029	0.043	0.015
APT3	0.01	0.011	0.012	0.01
APT4	0.018	0.016	0.011	0.017
APT5	0.155	0.021	0.024	0.012
APTX	0.005	0.023	0.026	0.013
APX1	0.022	0.041	0.04	0.043
APX2	0.018	0.016	0.021	0.01
APX3	0.039	0.022	0.036	0.011
APX4	0.044	0.024	0.026	0.022
APX5	0.01	0.019	0.025	0.009
APX6	0.041	0.026	0.017	0.034
APY1	0.008	0.02	0.023	0.016
APY2	0.013	0.025	0.036	0.012
AR192	0.012	0.026	0.02	0.038
AR401	0.019	0.019	0.024	0.015
AR781	0.022	0.021	0.021
AR791	0.204	0.021	0.017	0.035
ARA-2	0.01	0.021	0.02	0.022
ARA1	0.011	0.018	0.022	0.014
ARA12	0.018	0.026	0.026
ARA4	0.006	0.028	0.025	0.033
ARA6	0.009	0.023	0.024	0.022
ARA7	0.028	0.019	0.028	0.011
ARAB-1	0.004	0.007	0.009	0.001
ARABIDILLO-1	0.021	0.022	0.022	0.022
ARABIDILLO-2	0.02	0.021	0.024	0.01
ARAC1	0.009	0.016	0.019	0.013
ARAC5	0.031	0.009	0.011	0.005
ARAC9	0.007	0.011	0.01	0.011
ARAD1	0.042	0.03	0.031	0.026
ARAD2	0.351	0.035	0.038	0.03
ARASP	0.072	0.017	0.017
ARC3	0.005	0.023	0.026	0.02
ARC5	0.022	0.019	0.019	0.019
ARC6	0.024	0.037	0.041	0.021
ARD1	0.027	0.012	0.022	0.003
ARD3	0.018	0.014	0.015	0.014
ARD4	0.006	0.025	0.032	0.02
AREB3	0.012	0.03	0.029	0.033
ARF1	0.022	0.075	0.03	0.075
ARF10	0.017	0.017	0.016	0.031
ARF11	0.009	0.016	0.013	0.023
ARF12	0.115	0.147	0.157	0.125
ARF13	0.015	0.059	0.063	0.05
ARF14	0.099	0.177	0.177	0.177
ARF15	0.138	0.15	0.155	0.14
ARF16	0.018	0.022	0.028	0.002
ARF17	0.004	0.022	0.026	0.013
ARF18	0.028	0.017	0.02	0.01
ARF19	0.031	0.013	0.013	0.016
ARF1A1C	0.026	0.032	0.044	0.019
ARF2	0.017	0.018	0.02	0.015
ARF20	0.104	0.153	0.171	0.119
ARF21	0.106	0.177	0.172	0.187
ARF22	0.13	0.19	0.205	0.159
ARF23	0.193	0.277	0.304	0.225
ARF3	0.121	0.022	0.031	0.017
ARF4	0.02	0.025	0.025	0.024
ARF6	0.015	0.019	0.019	0.016
ARF8	0.011	0.025	0.029	0.017
ARF9	0.015	0.023	0.027	0.014
ARFA1B	0.008	0.031	0.046	0.014
ARFA1D	0.022	0.039	0.046	0.029
ARFA1E	0.016	0.037	0.037	0.037
ARFA1F	0.033	0.028	0.039	0.011
ARFB1A	0.021	0.024	0.03	0.012
ARFB1B	0.038	0.018	0.027	0.01
ARFB1C	0.024	0.019	0.019	0.02
ARFC1	0.159	0.011	0.013	0.009
ARFD1A	0.01	0.025	0.012	0.042
ARFD1B	0.02	0.026	0.032	0.007
ARG1	0.011	0.015	0.015	0.015
ARGOS	0.024	0.027	0.027
ARI1	0.015	0.03	0.039	0.002
ARI10	0.013	0.014	0.016	0
ARI11	0.007	0.031	0.038	0.016
ARI12	0.007	0.018	0.024	0.01
ARI13	0.005	0.035	0.038	0.007
ARI14	0.026	0.035	0.035	0.041
ARI15	0.014	0.035	0.036	0.011
ARI16	0.109	0.033	0.035	0
ARI2	0.362	0.021	0.023	0.013
ARI3	0.025	0.011	0.011
ARI4	0.037	0.029	0.024	0.065
ARI5	0.012	0.022	0.025	0.019
ARI7	0.106	0.023	0.025	0.021
ARI8	0.017	0.019	0.026	0.014
ARI9	0.003	0.036	0.036	0.036
ARIA	0.021	0.022	0.024	0.02
ARK2	0.021	0.027	0.028	0.026
ARK3	0.027	0.013	0.016	0.008
ARL	0.011	0.004	0.004	0.007
ARL1	0.01	0.01	0.009	0.011
ARL2	0.046	0.019	0.018	0.021
ARLA1A	0.407	0.019	0.019	0.018
ARLA1B	0.027	0.02	0.021	0.017
ARLA1C	0.012	0.019	0.02	0.019
ARLA1D	0.043	0.01	0.011	0.009
ARO1	0.011	0.022	0.022
ARO2	0.008	0.03	0.03
ARO3	0.006	0.017	0.017
ARO4	0.221	0.027	0.027
ARP	0.006	0.015	0.016	0.013
ARP2	0.023	0.029	0.03	0.028
ARP4	0.01	0.024	0.03	0.019
ARP4A	0.06	0.023	0.04	0.002
ARP5	0.016	0.017	0.02	0.013
ARP6	0.196	0.015	0.017	0.005
ARP7	0.011	0.021	0.026	0.006
ARP8	0.018	0.024	0.027	0.021
ARP9	0.14	0.021	0.027	0.012
ARPC1A	0.028	0.014	0.018	0.011
ARPC1B	0.009	0.016	0.016	0.016
ARPC3	0.021	0.023	0.028	0.012
ARPC4	0.02	0.021	0.018	0.023
ARPN	0.032	0.031	0.035	0.026
ARR11	0.01	0.016	0.016	0.012
ARR15	0.023	0.021	0.023	0.02
ARR3	0.093	0.012	0.013	0.007
ARR4	0.022	0.012	0.012	0.014
ARR6	0.01	0.008	0.016	0.001
ARR7	0.016	0.013	0.012	0.015
ARR9	0.15	0.008	0.009	0.006
ARSK1	0.009	0.007	0.009	0.002
ARV1	0.006	0.021	0.027	0.008
ARV2	0.016	0.028	0.033	0.022
AS1	0.001	0.018	0.021	0
AS2	0.005	0.035	0.039	0.025
ASA1	0.015	0.018	0.021	0.012
ASA2	0.009	0.018	0.016	0.022
ASAT1	0.03	0.027	0.027
ASB1	0.011	0.041	0.056	0.029
ASD1	0.009	0.025	0.029	0.02
ASD2	0.022	0.012	0.014	0.009
ASE1	0.004	0.029	0.029
ASE2	0.01	0.027	0.027
ASE3	0.03	0.014	0.014
ASF1B	0.169	0.031	0.044	0.017
ASHH3	0.013	0.026	0.024	0.03
ASHH4	0.006	0.025	0.032	0.019
ASHR2	0.016	0.013	0.013
ASIL1	0.002	0.016	0.016
ASK2	0.311	0.021	0.028	0.006
ASL1	0.026	0.022	0.03	0.004
ASL5	0.004	0.012	0.013	0.009
ASL9	0.012	0.024	0.034	0.016
ASML2	0.018	0.011	0.012	0.008
ASN1	0.01	0.029	0.034	0.014
ASN2	0.12	0.018	0.024	0.008
ASN3	0.016	0.019	0.022	0.016
ASP1	0.012	0.022	0.027	0.015
ASP2	0.004	0.017	0.023	0.012
ASP3	0.201	0.018	0.022	0.012
ASP4	0.024	0.011	0.013	0.01
ASP5	0.013	0.024	0.034	0.005
AST56	0.029	0.054	0.022	0.09
AST91	0.103	0.022	0.024	0.02
ASY1	0.038	0.025	0.031	0.02
ASY2	0.028	0.017	0.018	0.016
AT	0.004	0.014	0.017	0.01
AT-HF	0.01	0.013	0.013	0.013
AT-HSFA5	0.004	0.011	0.011	0.013
AT-HSFA7B	0.027	0.032	0.045	0.015
AT-HSFB2B	0.136	0.049	0.051	0
AT-IE	0.018	0.016	0.011	0.021
AT-P4H-1	0.016	0.011	0.01	0.012
AT-P4H-2	0.025	0.011	0.008	0.013
AT14A	0.12	0.123	0.183	0.123
AT1G01070	0.015	0.022	0.028	0.006
AT1G01073	0.068	0.781	0.781
AT1G01080	0.013	0.012	0.006	0.03
AT1G01100	0.01	0.018	0.027	0.003
AT1G01115	0.461	0.05	0.05
AT1G01130	0.01	0.018	0.057	0.009
AT1G01150	0.011	0.013	0.014	0.01
AT1G01170	0.017	0.021	0.019	0.025
AT1G01180	0.018	0.013	0.013
AT1G01210	0.027	0.024	0.028	0.018
AT1G01225	0.031	0.057	0.064	0.034
AT1G01230	0.065	0.023	0.031	0.016
AT1G01240	0.028	0.006	0.006
AT1G01250	0.012	0.022	0.022
AT1G01260	0.003	0.021	0.021
AT1G01300	0.016	0.032	0.032
AT1G01305	0.025	0.025	0.025
AT1G01310	0.02	0.021	0.021
AT1G01320	0.017	0.025	0.028	0.018
AT1G01350	0.005	0.016	0.018	0.014
AT1G01355	0.007	0.016	0.022	0.002
AT1G01390	0.016	0.023	0.023
AT1G01400	0.02	0.024	0.028	0.013
AT1G01440	0.014	0.02	0.024	0.002
AT1G01450	0.014	0.034	0.034
AT1G01453	0.033	0.022	0.022
AT1G01471	0.016	0.059	0.059
AT1G01490	0.006	0.021	0.031	0.012
AT1G01500	0.016	0.026	0.033	0
AT1G01520	0.024	0.012	0.017	0.006
AT1G01540	0.004	0.032	0.033	0.03
AT1G01570	0.015	0.028	0.04	0.005
AT1G01630	0.014	0.026	0.032	0.014
AT1G01640	0.011	0.018	0.023	0.009
AT1G01660	0.021	0.032	0.046	0.011
AT1G01670	0.021	0.026	0.029	0.023
AT1G01695	0.003	0.009	0.01	0.008
AT1G01710	0.003	0.01	0.014	0.005
AT1G01725	0.015	0.028	0.026	0.029
AT1G01730	0.028	0.013	0.016	0.002
AT1G01740	0.025	0.016	0.015	0.018
AT1G01760	0.016	0.025	0.026	0.023
AT1G01770	0.019	0.015	0.017	0.013
AT1G01780	0.017	0.024	0.031	0.008
AT1G01800	0.047	0.035	0.049	0.001
AT1G01810	0.048	0.031	0.031
AT1G01830	0.015	0.027	0.032	0.017
AT1G01840	0.016	0.04	0.04
AT1G01880	0.01	0.029	0.033	0.014
AT1G01910	0.028	0.02	0.027	0.011
AT1G01920	0.008	0.028	0.039	0.011
AT1G01930	0.016	0.016	0.021	0.006
AT1G01940	0.019	0.021	0.022	0.02
AT1G01970	0.012	0.025	0.018	0.134
AT1G01990	0.007	0.036	0.036
AT1G02020	0.028	0.037	0.037
AT1G02030	0.022	0.029	0.029
AT1G02040	0.033	0.047	0.047
AT1G02060	0.005	0.021	0.021
AT1G02070	0.028	0.017	0.02	0.004
AT1G02074	0.028	0.011	0.011
AT1G02080	0.139	0.02	0.025	0.013
AT1G02100	0.02	0.013	0.009	0.016
AT1G02110	0.008	0.042	0.045	0.031
AT1G02150	0.01	0.037	0.038	0
AT1G02160	0.06	0.019	0.019	0.02
AT1G02180	0.038	0.024	0.024	0.024
AT1G02190	0.021	0.024	0.032	0.001
AT1G02210	0.045	0.016	0.016
AT1G02260	0.013	0.029	0.031	0.014
AT1G02270	0.009	0.018	0.019	0.017
AT1G02290	0.018	0.031	0.038	0.007
AT1G02300	0.018	0.022	0.027	0.013
AT1G02305	0.025	0.026	0.027	0.024
AT1G02320	0.014	0.012	0.012
AT1G02330	0.04	0.029	0.024	0.037
AT1G02350	0.011	0.008	0.004	0.01
AT1G02360	0.007	0.025	0.027	0.014
AT1G02370	0.007	0.029	0.031	0.007
AT1G02380	0.007	0.009	0.012	0.005
AT1G02391	0.009	0.003	0.003
AT1G02405	0.031	0.001	0.001
AT1G02410	0.009	0.027	0.031	0.019
AT1G02420	0.009	0.01	0.01
AT1G02460	0.005	0.029	0.035	0.006
AT1G02470	0.038	0.175	0.02	0.302
AT1G02475	0.014	0.025	0.026	0.023
AT1G02490	0.015	0.027	0.027
AT1G02540	0.014	0.027	0.027
AT1G02550	0.013	0.06	0.06
AT1G02570	0.278	0.018	0.018
AT1G02575	0.013	0.029	0.029
AT1G02590	0.014	0.011	0.024	0.005
AT1G02610	0.017	0.014	0.013	0.015
AT1G02620	0.019	0.028	0.03	0.017
AT1G02630	0.035	0.032	0.033	0.029
AT1G02650	0.018	0.031	0.033	0.014
AT1G02660	0.02	0.025	0.019	0.056
AT1G02670	0.019	0.021	0.029	0.013
AT1G02700	0.195	0.03	0.034	0
AT1G02710	0.022	0.014	0.014
AT1G02740	0.008	0.033	0.047	0.02
AT1G02750	0.021	0.008	0.005	0.011
AT1G02770	0.006	0.025	0.023	0.027
AT1G02810	0.02	0.031	0.036	0.005
AT1G02813	0.026	0.026	0.026
AT1G02816	0.021	0.02	0.02
AT1G02820	0.026	0.024	0.021	0.045
AT1G02830	0.022	0.008	0.009	0
AT1G02870	0.046	0.015	0.014	0.015
AT1G02890	0.008	0.024	0.024	0.024
AT1G02960	0.092	0.02	0.027	0.009
AT1G02965	0.014	0.027	0.042	0.017
AT1G02990	0.029	0.02	0.021	0.019
AT1G03010	0.019	0.012	0.014	0.007
AT1G03020	0.006	0.046	0.046
AT1G03022	0.02	0.016	0.016
AT1G03030	0.012	0.019	0.021	0.016
AT1G03040	0.016	0.023	0.033	0.011
AT1G03050	0.018	0.017	0.017	0.012
AT1G03055	0.008	0.011	0.013	0.008
AT1G03070	0.014	0.015	0.02	0.007
AT1G03080	0.008	0.021	0.023	0.005
AT1G03100	0.029	0.026	0.026
AT1G03103	0.013	0.039	0.047	0.003
AT1G03106	0.008	0.005	0.005
AT1G03110	0.005	0.012	0.014	0.008
AT1G03140	0.012	0.024	0.02	0.031
AT1G03150	0.016	0.015	0.013	0.015
AT1G03170	0.002	0.018	0.018
AT1G03180	0.003	0.017	0.018	0.012
AT1G03200	0.018	0.315	0.315
AT1G03210	0.096	0.013	0.017	0.004
AT1G03220	0.016	0.062	0.062
AT1G03230	0.123	0.033	0.033
AT1G03240	0.027	0.09	0.121	0.01
AT1G03250	0.02	0.031	0.025	0.04
AT1G03260	0.016	0.012	0.017	0.009
AT1G03270	0.012	0.017	0.019	0.014
AT1G03280	0.007	0.019	0.02	0.019
AT1G03290	0.007	0.028	0.038	0.014
AT1G03320	0.039	0.08	0.081	0.062
AT1G03330	0.012	0.006	0.002	0.009
AT1G03340	0.006	0.018	0.018	0.014
AT1G03350	0.025	0.028	0.028
AT1G03365	0.017	0.015	0.019	0.005
AT1G03370	0.009	0.014	0.015	0.009
AT1G03390	0.031	0.023	0.023
AT1G03400	0.013	0.037	0.039	0.03
AT1G03440	0.013	0.024	0.024
AT1G03457	0.003	0.013	0.013	0.014
AT1G03470	0.006	0.024	0.029	0.016
AT1G03495	0.016	0.02	0.02
AT1G03510	0.031	0.017	0.017
AT1G03520	0.014	0.027	0.028	0.009
AT1G03540	0.06	0.03	0.03
AT1G03550	0.076	0.017	0.023	0.009
AT1G03560	0.037	0.03	0.03
AT1G03590	0.016	0.011	0.015	0.004
AT1G03610	0.014	0.024	0.026	0.018
AT1G03620	0.038	0.024	0.028	0.02
AT1G03650	0.024	0.009	0.011	0.004
AT1G03660	0.006	0.044	0.044
AT1G03670	0.016	0.027	0.027	0.017
AT1G03687	0.015	0.033	0.038	0.023
AT1G03700	0.017	0.027	0.026	0.028
AT1G03710	0.016	0.031	0.036	0.009
AT1G03720	0.029	0.013	0.017	0.005
AT1G03730	0.023	0.013	0.013
AT1G03740	0.017	0.02	0.021	0.017
AT1G03760	0.094	0.015	0.017	0.011
AT1G03810	0.061	0.073	0.09	0.059
AT1G03820	0.003	0.04	0.04
AT1G03830	0.013	0.013	0.015	0.008
AT1G03850	0.023	0.016	0.023	0.002
AT1G03890	0.016	0.022	0.027	0.001
AT1G03905	0.02	0.017	0.013	0.02
AT1G03910	0.013	0.025	0.032	0.016
AT1G03920	0.03	0.02	0.024	0.009
AT1G03940	0.016	0.033	0.033
AT1G03960	0.009	0.021	0.03	0.008
AT1G03982	0.023	0.018	0.018	0.012
AT1G03990	0.024	0.03	0.034	0.016
AT1G04000	0.009	0.062	0.062
AT1G04030	0.025	0.023	0.028	0.009
AT1G04040	0.004	0.042	0.044	0.036
AT1G04090	0.02	0.028	0.03	0
AT1G04130	0.028	0.015	0.011	0.022
AT1G04140	0.022	0.025	0.031	0.015
AT1G04150	0.014	0.043	0.043
AT1G04171	0.006	0.009	0.009
AT1G04190	0.019	0.01	0.011	0.009
AT1G04200	0.025	0.026	0.028	0.023
AT1G04210	0.028	0.022	0.021	0.028
AT1G04230	0.014	0.024	0.022	0.027
AT1G04280	0.026	0.013	0.016	0.007
AT1G04290	0.03	0.01	0.011	0
AT1G04300	0.028	0.024	0.016	0.037
AT1G04330	0.003	0.019	0.019
AT1G04340	0.023	0.023	0.03	0.018
AT1G04350	0.029	0.02	0.023	0
AT1G04360	0.011	0.022	0.022
AT1G04380	0.027	0.013	0.01	0.025
AT1G04390	0.042	0.018	0.021	0.012
AT1G04410	0.023	0.033	0.04	0.017
AT1G04420	0.041	0.017	0.023	0.005
AT1G04430	0.014	0.026	0.027	0.024
AT1G04445	0.015	0.051	0.051
AT1G04470	0.012	0.031	0.033	0.002
AT1G04480	0.005	0.022	0.025	0.018
AT1G04490	0.006	0.015	0.013	0.02
AT1G04500	0.019	0.018	0.02	0.015
AT1G04501	0.012	0.086	0.086
AT1G04530	0.01	0.016	0.016	0.016
AT1G04540	0.011	0.032	0.032
AT1G04555	0.006	0.034	0.038	0.028
AT1G04560	0.017	0.03	0.036	0.003
AT1G04570	0.044	0.019	0.018	0.037
AT1G04590	0.017	0.017	0.022	0.013
AT1G04620	0.058	0.025	0.031	0.02
AT1G04625	0.019	0.071	0.02	0.116
AT1G04645	0.013	0.051	0.051
AT1G04650	0.027	0.02	0.021	0.015
AT1G04660	0.004	0.041	0.041
AT1G04670	0.046	0.004	0.006	0
AT1G04680	0.016	0.019	0.023	0.014
AT1G04684	0.019	0.007	0.007
AT1G04700	0.006	0.016	0.016	0.016
AT1G04770	0.008	0.022	0.018	0.039
AT1G04778	0.02	0.005	0.006	0
AT1G04780	0.024	0.028	0.028	0.034
AT1G04790	0.036	0.019	0.024	0.01
AT1G04800	0.007	0.005	0.005
AT1G04810	0.006	0.032	0.038	0.021
AT1G04830	0.022	0.02	0.021	0.019
AT1G04840	0.045	0.011	0.012	0
AT1G04850	0.013	0.03	0.035	0.027
AT1G04880	0.021	0.025	0.038	0.012
AT1G04890	0.027	0.019	0.017	0.032
AT1G04900	0.026	0.02	0.019	0.021
AT1G04910	0.017	0.017	0.022	0.009
AT1G04930	0.015	0.024	0.034	0.016
AT1G04945	0.036	0.015	0.011	0.023
AT1G04960	0.042	0.013	0.017	0.009
AT1G04970	0.046	0.026	0.025	0.03
AT1G04985	0.041	0.028	0.035	0.023
AT1G04990	0.035	0.023	0.023	0.023
AT1G05000	0.02	0.014	0.019	0.011
AT1G05020	0.031	0.024	0.024
AT1G05030	0.482	0.02	0.022	0.017
AT1G05040	0.036	0.019	0.021	0
AT1G05060	0.043	0.021	0.024	0.02
AT1G05070	0.022	0.024	0.034	0.014
AT1G05080	0.016	0.025	0.027	0.009
AT1G05085	0.016	0.034	0.052	0.016
AT1G05090	0.041	0.012	0.013	0
AT1G05120	0.172	0.023	0.024	0.021
AT1G05136	0.043	0.005	0.005
AT1G05140	0.006	0.009	0.009
AT1G05150	0.012	0.02	0.02
AT1G05170	0.005	0.017	0.016	0.018
AT1G05205	0.02	0.013	0.004	0.022
AT1G05210	0.02	0.015	0.021	0.007
AT1G05220	0.006	0.018	0.018	0.019
AT1G05240	0.017
AT1G05250	0.007	0	0
AT1G05270	0.003	0.02	0.02	0.02
AT1G05280	0.019	0.027	0.026	0.034
AT1G05290	0.001	0.019	0.022	0.007
AT1G05291	0.011	0.012	0.013	0.009
AT1G05310	0.012	0.03	0.036	0.013
AT1G05320	0.007	0.01	0.014	0.003
AT1G05330	0.018	0.011	0.011
AT1G05340	0.012	0.006	0.006	0.005
AT1G05350	0.025	0.022	0.027	0.017
AT1G05360	0.031	0.023	0.021	0.025
AT1G05370	0.007	0.022	0.031	0.013
AT1G05380	0.031	0.022	0.027	0.009
AT1G05400	0.008	0.024	0.025	0.017
AT1G05410	0.023	0.022	0.022	0.024
AT1G05430	0.021	0.02	0.023	0.014
AT1G05440	0.112	0.025	0.024	0.029
AT1G05450	0.004	0.018	0.017	0.02
AT1G05510	0.023	0.037	0.045	0.018
AT1G05520	0.006	0.031	0.04	0.02
AT1G05540	0.011	0.022	0.025	0.007
AT1G05550	0.011	0.02	0.027	0.007
AT1G05575	0.003	0.008	0.008
AT1G05577	0.017	0.014	0.016	0.006
AT1G05600	0.014	0.034	0.035	0
AT1G05615	0.015	0.058	0.07	0.036
AT1G05640	0.023	0.026	0.028	0.005
AT1G05650	0.038	0.027	0.032	0.017
AT1G05660	0.014	0.028	0.037	0.004
AT1G05670	0.041	0.013	0.013	0
AT1G05675	0.037	0.059	0.062	0.025
AT1G05700	0.018	0.032	0.034	0.023
AT1G05710	0.009	0.016	0.018	0.013
AT1G05720	0.015	0.026	0.024	0.027
AT1G05730	0.026	0.018	0.022	0.01
AT1G05740	0.019	0.018	0.009	0.032
AT1G05770	0.006	0.01	0.013	0
AT1G05780	0.011	0.033	0.026	0.037
AT1G05785	0.023	0.019	0.007	0.024
AT1G05790	0.008	0.019	0.022	0.014
AT1G05805	0.021	0.019	0.02	0.018
AT1G05835	0.038	0.047	0.053	0
AT1G05840	0.045	0.025	0.031	0.018
AT1G05860	0.023	0.036	0.042	0.028
AT1G05870	0.011	0.027	0.028	0.024
AT1G05894	0.016	0.021	0.021
AT1G05910	0.027	0.026	0.03	0.019
AT1G05920	0.054	0.046	0.046
AT1G05925	0.024	0.054	0.054
AT1G05930	0.013	0.023	0.027	0.015
AT1G05950	0.011	0.03	0.033	0.024
AT1G05960	0.008	0.018	0.026	0.01
AT1G05970	0.016	0.021	0.028	0
AT1G06000	0.018	0.016	0.016
AT1G06010	0.004	0.027	0.041	0.016
AT1G06020	0.024	0.016	0.018	0.012
AT1G06030	0.014	0.009	0.007	0.014
AT1G06050	0.018	0.022	0.027	0.011
AT1G06060	0.017	0.019	0.012	0.029
AT1G06070	0.041	0.025	0.032	0.01
AT1G06090	0.012	0.015	0.012	0.021
AT1G06100	0.004	0.015	0.018	0.007
AT1G06120	0.01	0.022	0.028	0.003
AT1G06135	0.01	0.039	0.039
AT1G06137	0.018	0.011	0.011
AT1G06140	0.018	0.023	0.023
AT1G06148	0.022	0.132	0.141	0.099
AT1G06170	0.01	0.041	0.042	0.023
AT1G06190	0.04	0.013	0.014	0.01
AT1G06200	0.014	0.033	0.056	0.018
AT1G06210	0.037	0.01	0.012	0.002
AT1G06240	0.019	0.026	0.022	0.035
AT1G06250	0.014	0.036	0.034	0.046
AT1G06260	0.008	0.027	0.029	0.002
AT1G06270	0.022	0.061	0.068	0
AT1G06320	0.026	0.043	0.051	0.023
AT1G06330	0.012	0.051	0.058	0.021
AT1G06340	0.007	0.031	0.031
AT1G06350	0.033	0.027	0.032	0.006
AT1G06360	0.02	0.017	0.021	0.002
AT1G06380	0.01	0.025	0.025
AT1G06420	0.01	0.029	0.029
AT1G06440	0.009	0.017	0.017
AT1G06450	0.023	0.029	0.029
AT1G06470	0.023	0.017	0.022	0.013
AT1G06475	0.137	0.023	0.023
AT1G06500	0.014	0.031	0.035	0.021
AT1G06510	0.009	0.024	0.028	0.012
AT1G06515	0.02	0.02	0.028	0.013
AT1G06530	0.004	0.035	0.035
AT1G06540	0.012	0.044	0.051	0.012
AT1G06550	0.007	0.015	0.01	0.019
AT1G06560	0.015	0.017	0.023	0.012
AT1G06580	0.025	0.029	0.029
AT1G06590	0.008	0.015	0.017	0.014
AT1G06620	0.015	0.018	0.024	0
AT1G06630	0.008	0.026	0.022	0.031
AT1G06640	0.009	0.027	0.029	0.013
AT1G06645	0.016	0.029	0.032	0.007
AT1G06650	0.042	0.014	0.015	0.011
AT1G06660	0.031	0.016	0.016	0.016
AT1G06690	0.02	0.018	0.016	0.021
AT1G06700	0.013	0.019	0.015	0.025
AT1G06710	0.012	0.02	0.02	0.022
AT1G06720	0.018	0.024	0.023	0.026
AT1G06730	0.022	0.027	0.039	0.003
AT1G06750	0.017	0.031	0.039	0.017
AT1G06760	0.016	0.03	0.032	0.005
AT1G06790	0.024	0.033	0.027	0.038
AT1G06810	0.003	0.009	0.011	0.001
AT1G06830	0.016	0.012	0.012
AT1G06840	0.02	0.02	0.021	0.017
AT1G06870	0.017	0.023	0.024	0.019
AT1G06890	0.01	0.03	0.034	0.025
AT1G06900	0.05	0.022	0.029	0.01
AT1G06923	0.018	0.037	0.031	0.126
AT1G06925	0.014	0.031	0.036	0.027
AT1G06930	0.032	0.008	0.008
AT1G06960	0.023	0.018	0.02	0.014
AT1G06980	0.002	0.029	0.029
AT1G06990	0.004	0.008	0.008	0.007
AT1G07010	0.033	0.032	0.036	0.021
AT1G07020	0.016	0.039	0.04	0.029
AT1G07025	0.026	0.067	0.067
AT1G07030	0.033	0.026	0.031	0.019
AT1G07040	0.012	0.026	0.025	0.027
AT1G07050	0.008	0.022	0.026	0.009
AT1G07060	0.018	0.016	0.022	0.01
AT1G07070	0.018	0.023	0.033	0.014
AT1G07080	0.029	0.018	0.022	0.014
AT1G07120	0.013	0.035	0.049	0.006
AT1G07135	0.01	0.048	0.048
AT1G07160	0.018	0.02	0.023	0.004
AT1G07170	0.008	0.027	0.027	0.025
AT1G07175	0.014	0.023	0.03	0.016
AT1G07190	0.01	0.015	0.015
AT1G07200	0.012	0.034	0.037	0.006
AT1G07210	0.032	0.028	0.029	0.025
AT1G07220	0.016	0.024	0.028	0.013
AT1G07270	0.042	0.023	0.024	0.022
AT1G07280	0.036	0.021	0.027	0.008
AT1G07300	0.012	0.002	0.002
AT1G07310	0.026	0.033	0.033
AT1G07330	0.017	0.019	0.022	0.001
AT1G07350	0.051	0.011	0.014	0.006
AT1G07360	0.026	0.027	0.03	0.018
AT1G07380	0.009	0.02	0.024	0.011
AT1G07400	0.024	0.059	0.059
AT1G07440	0.02	0.037	0.045	0.004
AT1G07450	0.043	0.032	0.04	0.006
AT1G07460	0.056	0.02	0.02
AT1G07470	0.01	0.014	0.026	0.005
AT1G07473	0.016	0.027	0.027
AT1G07476	0.022	0.021	0.021
AT1G07480	0.006	0.016	0.013	0.02
AT1G07485	0.008	0.005	0.005	0
AT1G07500	0.016	0.024	0.026	0
AT1G07520	0.012	0.017	0.017
AT1G07550	0.012	0.013	0.013	0.012
AT1G07560	0.01	0.026	0.027	0.022
AT1G07590	0.112	0.02	0.023	0.008
AT1G07615	0.008	0.04	0.045	0.021
AT1G07650	0.015	0.021	0.035	0.005
AT1G07660	0.037	0.011	0.009	0.017
AT1G07680	0.029	0.027	0.025	0.03
AT1G07690	0.002	0.01	0.019	0.001
AT1G07700	0.019	0.009	0.01	0
AT1G07705	0.005	0.019	0.021	0.016
AT1G07710	0.007	0.027	0.028	0.003
AT1G07730	0.033	0.028	0.028
AT1G07740	0.037	0.033	0.034	0.029
AT1G07747	0.011	0.024	0.024
AT1G07750	0.006	0.021	0.025	0.008
AT1G07795	0.029	0.04	0.04
AT1G07820	0.017	0.004	0.004
AT1G07830	0.008	0.015	0.02	0.008
AT1G07840	0.007	0.013	0.013	0.012
AT1G07850	0.003	0.054	0.054	0.054
AT1G07860	0.017	0.036	0.035	0.057
AT1G07870	0.013	0.026	0.033	0.01
AT1G07885	0.017	0.016	0.014	0.016
AT1G07901	0.024	0.003	0.003
AT1G07920	0.025	0.012	0.021	0.004
AT1G07930	0.018	0.03	0.042	0.014
AT1G07940	0.016	0.01	0.013	0.004
AT1G07970	0.284	0.027	0.03	0.018
AT1G07985	0.018	0.011	0.011
AT1G07990	0.017	0.014	0.021	0.008
AT1G08005	0.021	0.004	0.004
AT1G08032	0.005	0.09	0.138	0
AT1G08035	0.014	0.038	0.036	0.05
AT1G08040	0.028	0.023	0.024	0.021
AT1G08050	0.073	0.035	0.039	0.001
AT1G08110	0.236	0.01	0.009	0.01
AT1G08120	0.033	0.034	0.034
AT1G08125	0.018	0.023	0.02	0.025
AT1G08160	0.02	0.019	0.019
AT1G08165	0.018	0.016	0.017	0
AT1G08170	0.012	0.043	0.043
AT1G08180	0.015	0.029	0.029
AT1G08210	0.02	0.016	0.014	0.017
AT1G08220	0.023	0.028	0.026	0.03
AT1G08230	0.224	0.025	0.028	0.021
AT1G08270	0.016	0.028	0.03	0.01
AT1G08280	0.012	0.025	0.025
AT1G08310	0.007	0.023	0.023	0.021
AT1G08315	0.028	0.014	0.014
AT1G08320	0.03	0.026	0.038	0.017
AT1G08340	0.023	0.038	0.041	0.03
AT1G08350	0.018	0.026	0.029	0.016
AT1G08360	0.023	0.018	0.023	0.013
AT1G08390	0.009	0.032	0.028	0.037
AT1G08400	0.034	0.026	0.028	0.009
AT1G08410	0.033	0.027	0.033	0.008
AT1G08440	0.004	0.032	0.042	0.007
AT1G08480	0.035	0.04	0.053	0.023
AT1G08530	0.012	0.019	0.035	0.004
AT1G08580	0.018	0.021	0.005	0.031
AT1G08590	0.005	0.028	0.028
AT1G08610	0.008	0.029	0.03	0.007
AT1G08670	0.005	0.011	0.013	0.005
AT1G08710	0.046	0.029	0.035	0.019
AT1G08750	0.208	0.016	0.024	0.01
AT1G08760	0.018	0.019	0.022	0.01
AT1G08790	0.003	0.011	0.011	0.016
AT1G08800	0.009	0.021	0.023	0.003
AT1G08845	0.015	0.013	0.027	0.005
AT1G08890	0.031	0.017	0.018	0.016
AT1G08900	0.02	0.014	0.014	0.014
AT1G08940	0.019	0.023	0.031	0.003
AT1G08985	0.009	0.019	0.019
AT1G09010	0.013	0.024	0.03	0.005
AT1G09026	0.007	0.107	0.107
AT1G09040	0.018	0.017	0.021	0.008
AT1G09050	0.005	0.031	0.031	0.025
AT1G09060	0.015	0.023	0.027	0.014
AT1G09130	0.005	0.019	0.029	0.007
AT1G09150	0.008	0.025	0.039	0.017
AT1G09157	0.017	0.029	0.029
AT1G09160	0.016	0.016	0.017	0.012
AT1G09170	0.002	0.027	0.032	0.021
AT1G09176	0.01	0.087	0.087
AT1G09190	0.011	0.04	0.04
AT1G09195	0.006	0.016	0.019	0.013
AT1G09200	0.026	0.004	0.004
AT1G09220	0.024	0.038	0.038
AT1G09230	0.032	0.02	0.024	0.016
AT1G09245	0.006	0.009	0.009
AT1G09250	0.003	0.009	0.009
AT1G09260	0.066	0.12	0.12
AT1G09280	0.016	0.029	0.037	0.015
AT1G09290	0.034	0.017	0.017	0.016
AT1G09300	0.021	0.023	0.031	0.017
AT1G09310	0.029	0.03	0.03
AT1G09320	0.018	0.023	0.023	0.022
AT1G09330	0.021	0.013	0.019	0.008
AT1G09360	0.017	0.018	0.018
AT1G09370	0.25	0.038	0.038
AT1G09380	0.001	0.022	0.031	0.012
AT1G09390	0.017	0.019	0.022	0.016
AT1G09400	0.015	0.016	0.016	0.014
AT1G09410	0.014	0.033	0.033
AT1G09440	0.012	0.018	0.02	0.014
AT1G09450	0.016	0.014	0.017	0.01
AT1G09460	0.006	0.035	0.041	0.009
AT1G09470	0.003	0.014	0.012	0.017
AT1G09480	0.001	0.012	0.016	0.009
AT1G09483	0.061	0.023	0.041	0.009
AT1G09490	0.142	0.011	0.013	0.003
AT1G09500	0.011	0.026	0.028	0.003
AT1G09510	0.008	0.017	0.019	0.013
AT1G09520	0.028	0.037	0.037
AT1G09550	0.02	0.021	0.031	0.011
AT1G09575	0.018	0.031	0.033	0
AT1G09580	0.014	0.02	0.033	0.003
AT1G09590	0.025	0.02	0.011	0.029
AT1G09600	0.013	0.033	0.036	0.021
AT1G09610	0.02	0.025	0.025
AT1G09620	0.004	0.022	0.023	0.016
AT1G09625	0.018	0.007	0.007
AT1G09640	0.02	0.021	0.021	0.02
AT1G09645	0.009	0.018	0.023	0.015
AT1G09650	0.001	0.025	0.025
AT1G09660	0.014	0.018	0.022	0.015
AT1G09665	0.019	0.017	0.016	0.02
AT1G09680	0.01	0.03	0.03
AT1G09690	0.009	0.014	0.02	0.006
AT1G09710	0	0.028	0.035	0.016
AT1G09720	0.022	0.023	0.022	0.042
AT1G09730	0.019	0.017	0.017	0.017
AT1G09740	0.018	0.024	0.036	0.013
AT1G09750	0.015	0.065	0.068	0.022
AT1G09780	0.005	0.032	0.034	0.026
AT1G09794	0.007	0.011	0.002	0.014
AT1G09800	0.03	0.015	0.02	0.012
AT1G09812	0.013	0.015	0.024	0.004
AT1G09820	0.027	0.027	0.027
AT1G09830	0.023	0.029	0.034	0.011
AT1G09870	0.006	0.027	0.025	0.03
AT1G09880	0.038	0.017	0.016	0.019
AT1G09890	0.03	0.019	0.02	0.019
AT1G09900	0.035	0.015	0.015
AT1G09910	0.018	0.018	0.022	0.014
AT1G09920	0.031	0.024	0.02	0.026
AT1G09932	0.012	0.019	0.009	0.029
AT1G09935	0.012	0.024	0.043	0.006
AT1G09980	0.02	0.016	0.018	0.011
AT1G09995	0.035	0.01	0.007	0.014
AT1G10000	0.012	0.026	0.026
AT1G10020	0.016	0.021	0.025	0
AT1G10040	0.016	0.018	0.023	0.01
AT1G10050	0.017	0.023	0.024	0.021
AT1G10090	0.023	0.019	0.017	0.02
AT1G10095	0.031	0.015	0.017	0.013
AT1G10100	0.028	0.04	0.064	0.007
AT1G10110	0.025	0.021	0.021
AT1G10120	0.006	0.018	0.022	0.006
AT1G10140	0.005	0.03	0.03
AT1G10150	0.024	0.017	0.017
AT1G10180	0.052	0.016	0.016	0.017
AT1G10190	0.011	0.117	0.108	0.142
AT1G10220	0.026	0.02	0.026	0.016
AT1G10250	0.145	0.056	0.064	0
AT1G10280	0.025	0.023	0.026	0.017
AT1G10300	0.01	0.041	0.04	0.125
AT1G10310	0.033	0.019	0.017	0.02
AT1G10320	0.037	0.026	0.033	0.02
AT1G10330	0.035	0.019	0.019
AT1G10340	0.013	0.015	0.015	0.009
AT1G10350	0.009	0.025	0.03	0.004
AT1G10380	0.003	0.028	0.035	0.001
AT1G10385	0.008	0.023	0.026	0
AT1G10390	0.307	0.031	0.039	0.014
AT1G10400	0.021	0.019	0.021	0.006
AT1G10410	0.006	0.018	0.015	0.024
AT1G10417	0.099	0.021	0.028	0.015
AT1G10455	0.005	0.034	0.034
AT1G10490	0.005	0.023	0.028	0.016
AT1G10520	0.004	0.021	0.022	0.019
AT1G10522	0.011	0.036	0.045	0.025
AT1G10530	0.018	0.024	0.015	0.064
AT1G10580	0.018	0.039	0.042	0.024
AT1G10585	0.017	0.017	0.019	0.012
AT1G10586	0.022	0.154	0.008	0.214
AT1G10588	0.016	0.022	0.025	0
AT1G10590	0.008	0.019	0.029	0.003
AT1G10610	0.014	0.016	0.021	0.007
AT1G10620	0.017	0.023	0.031	0.003
AT1G10640	0.032	0.035	0.043	0.01
AT1G10650	0.008	0.018	0.018	0.018
AT1G10652	0.013	0.021	0.021
AT1G10657	0.008	0.028	0.023	0.043
AT1G10660	0.017	0.013	0.017	0.007
AT1G10690	0.02	0.011	0.011
AT1G10717	0.013	0.063	0.043	0.121
AT1G10720	0.036	0.026	0.029	0.001
AT1G10730	0.022	0.023	0.031	0.01
AT1G10740	0.012	0.02	0.02	0.019
AT1G10745	0.01	0.155	0.205	0
AT1G10747	0.012	0.041	0.044	0.024
AT1G10750	0.007	0.02	0.036	0.003
AT1G10770	0.04	0.035	0.035
AT1G10780	0.011	0.029	0.032	0.023
AT1G10790	0.011	0.002	0.003	0.001
AT1G10800	0.028	0.01	0.01
AT1G10810	0.007	0.023	0.025	0.02
AT1G10820	0.012	0.016	0.017	0.015
AT1G10850	0.024	0.02	0.021	0.004
AT1G10865	0.016	0.029	0.019	0.034
AT1G10880	0.015	0.02	0.022	0.016
AT1G10890	0.02	0.03	0.029	0.03
AT1G10900	0.012	0.019	0.022	0.016
AT1G10910	0.034	0.018	0.022	0.013
AT1G10940	0.009	0.018	0.019	0.016
AT1G10980	0.034	0.02	0.019	0.02
AT1G10990	0.019	0.032	0.032
AT1G11020	0.007	0.012	0.01	0.02
AT1G11040	0.021	0.015	0.018	0.004
AT1G11050	0.021	0.025	0.025
AT1G11060	0.008	0.015	0.015	0.014
AT1G11070	0.014	0.02	0.023	0.011
AT1G11090	0.041	0.045	0.045
AT1G11100	0.004	0.018	0.018	0.018
AT1G11110	0.005	0.019	0.028	0.009
AT1G11112	0.018	0.008	0.008
AT1G11120	0.005	0.024	0.05	0.015
AT1G11125	0.017	0.047	0.047
AT1G11145	0.005	0.012	0.013	0.005
AT1G11160	0.006	0.024	0.025	0.022
AT1G11170	0.013	0.018	0.021	0.014
AT1G11180	0.017	0.016	0.021	0.011
AT1G11200	0.014	0.017	0.022	0.012
AT1G11210	0.02	0.037	0.038	0.015
AT1G11220	0.05	0.007	0.006	0.011
AT1G11230	0.009	0.017	0.017
AT1G11240	0.021	0.025	0.012	0.037
AT1G11270	0.022	0.06	0.039	0.19
AT1G11280	0.011	0.02	0.018	0.028
AT1G11300	0.029	0.025	0.024	0.03
AT1G11320	0.02	0.019	0.021	0.002
AT1G11330	0.015	0.02	0.022	0
AT1G11340	0.013	0.018	0.019	0.017
AT1G11360	0.015	0.008	0.005	0.025
AT1G11362	0.239	0.034	0.034
AT1G11370	0.006	0.019	0.027	0.013
AT1G11380	0.006	0.023	0.022	0.025
AT1G11390	0.005	0.018	0.02	0.009
AT1G11410	0.011	0.019	0.018	0.023
AT1G11430	0.017	0.013	0.015	0.012
AT1G11440	0.012	0.011	0.011
AT1G11450	0.011	0.012	0.013	0.007
AT1G11460	0.008	0.044	0.07	0.015
AT1G11470	0.017	0.013	0.013	0.013
AT1G11480	0.024	0.012	0.013	0.007
AT1G11490	0.011	0.027	0.027	0.028
AT1G11500	0.008	0.008	0.008	0.007
AT1G11510	0.019	0.025	0.025
AT1G11520	0.004	0.029	0.029
AT1G11540	0.013	0.029	0.03	0.026
AT1G11560	0.006	0.061	0.061
AT1G11572	0.005	0.025	0.025
AT1G11590	0.309	0.179	0.184	0.153
AT1G11593	0.081	0.18	0.18
AT1G11608	0.02	0.016	0.016
AT1G11620	0.056	0.03	0.03
AT1G11630	0.015	0.038	0.038
AT1G11655	0.022	0.04	0.04
AT1G11660	0.218	0.025	0.024	0.026
AT1G11670	0.014	0.016	0.023	0.004
AT1G11684	0.01	0	0
AT1G11690	0.007	0.013	0.013
AT1G11700	0.018	0.058	0.058
AT1G11710	0.024	0.02	0.02
AT1G11730	0.012	0.014	0.017	0.011
AT1G11740	0.034	0.029	0.038	0.016
AT1G11765	0.015	0.011	0.011
AT1G11770	0.023	0.014	0.014
AT1G11780	0.17	0.005	0.005	0.007
AT1G11785	0.034	0.343	0.397	0.174
AT1G11800	0.018	0.011	0.013	0.005
AT1G11810	0.028	0.027	0.027
AT1G11820	0.003	0.029	0.034	0.008
AT1G11850	0.004	0.018	0.018
AT1G11860	0.012	0.035	0.038	0.025
AT1G11880	0.022	0.015	0.014	0.016
AT1G11900	0.019	0.006	0.007	0.003
AT1G11905	0.002	0.022	0.035	0.007
AT1G11915	0.001	0.027	0.029	0.018
AT1G11920	0.009	0.027	0.032	0.009
AT1G11925	0.021	0.01	0.01
AT1G11930	0.019	0.019	0.016	0.024
AT1G11940	0.012	0.03	0.03	0.03
AT1G11950	0.018	0.012	0.013	0.01
AT1G11960	0.011	0.018	0.019	0.016
AT1G11970	0.006	0.014	0.014
AT1G11990	0.007	0.023	0.025	0.019
AT1G12000	0.015	0.02	0.023	0.016
AT1G12010	0.023	0.02	0.025	0.003
AT1G12020	0.019	0.029	0.029
AT1G12030	0.007	0.04	0.051	0.031
AT1G12050	0.022	0.025	0.028	0.022
AT1G12064	0.01	0.057	0.057
AT1G12070	0.038	0.03	0.018	0.048
AT1G12080	0.004	0.025	0.022	0.03
AT1G12100	0.214	0.028	0.037	0.011
AT1G12120	0.008	0.018	0.025	0.004
AT1G12130	0.008	0.028	0.033	0.016
AT1G12150	0.033	0.028	0.022	0.048
AT1G12160	0.02	0.027	0.032	0.012
AT1G12170	0.013	0.017	0.017
AT1G12180	0.013	0.02	0.021	0
AT1G12190	0.01	0.02	0.02
AT1G12200	0.011	0.023	0.024	0.02
AT1G12211	0.015	0.049	0.049
AT1G12230	0.016	0.018	0.021	0.014
AT1G12244	0.032	0.016	0.017	0.014
AT1G12250	0.021	0.035	0.051	0.02
AT1G12270	0.013	0.018	0.015	0.022
AT1G12280	0.014	0.038	0.038
AT1G12290	0.01	0.01	0.01	0.008
AT1G12300	0.006	0.026	0.026
AT1G12310	0.013	0.069	0.069
AT1G12320	0.01	0.003	0.004	0
AT1G12330	0.01	0.017	0.021	0.006
AT1G12340	0.006	0.003	0.004	0
AT1G12380	0.012	0.026	0.026
AT1G12390	0.004	0.003	0.001	0.005
AT1G12400	0.003	0.015	0.016	0.014
AT1G12411	0.019	0.031	0.031
AT1G12423	0.019	0.012	0.012
AT1G12440	0.012	0.019	0.019
AT1G12450	0.016	0.01	0.008	0.014
AT1G12451	0.01	0.016	0.016
AT1G12460	0.014	0.023	0.023	0.022
AT1G12470	0.023	0.02	0.03	0.009
AT1G12490	0.013	0.006	0.006	0
AT1G12500	0.021	0.036	0.041	0.013
AT1G12530	0.025	0.008	0.015	0.005
AT1G12540	0.012	0.018	0.02	0.004
AT1G12550	0.019	0.024	0.025	0
AT1G12570	0.03	0.026	0.033	0.003
AT1G12600	0.003	0.016	0.012	0.02
AT1G12620	0.007	0.014	0.014	0
AT1G12630	0.023	0.018	0.018
AT1G12640	0.013	0.025	0.024	0.027
AT1G12650	0.023	0.008	0.009	0.006
AT1G12660	0.01	0.033	0.047	0
AT1G12663	0.01	0.016	0.024	0
AT1G12665	0.002	0.01	0.013	0
AT1G12672	0.022	0.03	0.032	0.024
AT1G12700	0.148	0.011	0.011	0.006
AT1G12730	0.388	0.016	0.021	0.009
AT1G12760	0.007	0.021	0.027	0.003
AT1G12775	0.03	0.046	0.046
AT1G12790	0.012	0.024	0.014	0.036
AT1G12800	0.021	0.02	0.023	0.011
AT1G12805	0.021	0	0
AT1G12810	0.002	0.029	0.039	0.015
AT1G12830	0.017	0.007	0.007
AT1G12845	0.011	0.04	0.04
AT1G12850	0.012	0.013	0.013	0.013
AT1G12855	0.004	0.018	0.018
AT1G12870	0.017	0.022	0.011	0.042
AT1G12890	0.013	0.019	0.019
AT1G12930	0.504	0.02	0.026	0.014
AT1G12938	0.007	0	0
AT1G12960	0.003	0.023	0.029	0.013
AT1G12990	0.014	0.021	0.022	0.017
AT1G13000	0.084	0.016	0.021	0.009
AT1G13030	0.036	0.016	0.019	0.011
AT1G13040	0.023	0.047	0.047
AT1G13050	0.011	0.026	0.028	0
AT1G13130	0.007	0.045	0.063	0.018
AT1G13160	0.02	0.015	0.012	0.019
AT1G13190	0.006	0.029	0.031	0.018
AT1G13195	0.016	0.019	0.018	0.022
AT1G13200	0.026	0.017	0.017
AT1G13230	0.036	0.018	0.019	0.016
AT1G13310	0.006	0.022	0.023	0.019
AT1G13340	0.024	0.011	0.012	0.005
AT1G13350	0.038	0.02	0.023	0.016
AT1G13360	0.023	0.042	0.042
AT1G13370	0.026	0.023	0.022	0.031
AT1G13380	0.011	0.023	0.039	0.001
AT1G13390	0.013	0.02	0.025	0.011
AT1G13410	0.016	0.026	0.028	0.006
AT1G13450	0.02	0.033	0.041	0.012
AT1G13460	0.037	0.011	0.011	0.011
AT1G13470	0.031	0.103	0.107	0.041
AT1G13480	0.015	0.032	0.035	0
AT1G13485	0.017	0.008	0.008
AT1G13490	0.026	0.02	0.021	0.018
AT1G13500	0.021	0.017	0.019	0
AT1G13510	0.012	0.018	0.018	0.009
AT1G13520	0.011	0.038	0.031	0.069
AT1G13530	0.015	0.013	0.015	0
AT1G13540	0.012	0.018	0.017	0.041
AT1G13550	0.012	0.013	0.013	0.006
AT1G13570	0.015	0.027	0.029	0.017
AT1G13605	0.193	0.043	0.049	0.002
AT1G13607	0.022	0.047	0.058	0
AT1G13608	0.038	0.022	0.019	0.033
AT1G13609	0.008	0.004	0.005	0
AT1G13610	0.008	0.011	0.007	0.016
AT1G13630	0.003	0.015	0.017	0.004
AT1G13635	0.002	0.015	0.019	0.006
AT1G13640	0.056	0.026	0.022	0.064
AT1G13650	0.136	0.008	0.008	0.008
AT1G13670	0.022	0.014	0.014
AT1G13680	0.003	0.015	0.024	0.007
AT1G13730	0.017	0.031	0.037	0.016
AT1G13750	0.025	0.032	0.035	0.018
AT1G13755	0.006	0.033	0.037	0
AT1G13760	0.012	0.018	0.024	0.011
AT1G13780	0.018	0.017	0.018	0.007
AT1G13790	0.005	0.022	0.025	0.014
AT1G13800	0.036	0.039	0.039
AT1G13810	0.026	0.033	0.033	0.032
AT1G13820	0.032	0.009	0.012	0.003
AT1G13830	0.006	0.019	0.023	0.001
AT1G13880	0.002	0.03	0.039	0.008
AT1G13900	0.01	0.024	0.025	0.011
AT1G13910	0.027	0.012	0.012	0.012
AT1G13920	0.016	0.014	0.021	0.002
AT1G13930	0.015	0.035	0.049	0.022
AT1G13940	0.005	0.038	0.041	0.02
AT1G13970	0.012	0.014	0.019	0.003
AT1G13990	0.017	0.021	0.025	0.017
AT1G14010	0.005	0.039	0.031	0.048
AT1G14020	0.012	0.026	0.026	0.026
AT1G14030	0.019	0.014	0.018	0.003
AT1G14040	0.012	0.028	0.027	0.031
AT1G14048	0.014	0.011	0.011
AT1G14060	0.02	0.029	0.029
AT1G14120	0.014	0.022	0.022	0.022
AT1G14130	0.034	0.028	0.025	0.037
AT1G14140	0.012	0.034	0.046	0.007
AT1G14160	0.036	0.01	0.007	0.018
AT1G14170	0.011	0.028	0.037	0.009
AT1G14180	0.009	0.028	0.029	0.026
AT1G14185	0.019	0.019	0.018	0.026
AT1G14190	0.026	0.014	0.014
AT1G14200	0.015	0.036	0.036
AT1G14205	0.033	0.017	0.018	0.016
AT1G14210	0.011	0.016	0.019	0.005
AT1G14220	0.172	0.039	0.052	0
AT1G14225	0.02	0.199	0.199
AT1G14230	0.153	0.025	0.026	0.022
AT1G14240	0.01	0.016	0.014	0.02
AT1G14250	0.006	0.015	0.011	0.021
AT1G14260	0.005	0.013	0.012	0.018
AT1G14270	0.024	0.008	0.007	0.009
AT1G14300	0.018	0.019	0.024	0.009
AT1G14310	0.024	0.017	0.006	0.027
AT1G14315	0.035	0.027	0.03	0.005
AT1G14330	0.001	0.032	0.032
AT1G14340	0.272	0.014	0.017	0.01
AT1G14345	0.021	0.033	0.033
AT1G14390	0.012	0.026	0.028	0.001
AT1G14430	0.018	0.029	0.029
AT1G14450	0.022	0.009	0.012	0.008
AT1G14455	0.021	0.023	0.023
AT1G14460	0.006	0.02	0.021	0.009
AT1G14470	0.007	0.024	0.024
AT1G14480	0.019	0.016	0.012	0.065
AT1G14490	0.016	0.051	0.051
AT1G14500	0.015	0.022	0.023	0.002
AT1G14540	0.009	0.025	0.03	0.005
AT1G14549	0.027	0.046	0.046
AT1G14550	0.017	0.029	0.034	0.01
AT1G14560	0.028	0.015	0.02	0.006
AT1G14570	0.017	0.022	0.027	0.017
AT1G14580	0.009	0.025	0.034	0.006
AT1G14590	0.006	0.019	0.024	0.007
AT1G14600	0.022	0.01	0.007	0.012
AT1G14630	0.022	0.017	0.019	0.015
AT1G14640	0.012	0.049	0.05	0
AT1G14642	0.028	0.016	0.024	0
AT1G14650	0.012	0.035	0.039	0.015
AT1G14670	0.018	0.034	0.035	0.031
AT1G14680	0.013	0.034	0.034
AT1G14686	0.006	0.028	0.028
AT1G14688	0.014	0.024	0.031	0.018
AT1G14710	0.002	0.019	0.02	0.016
AT1G14730	0.01	0.021	0.031	0.003
AT1G14740	0.014	0.029	0.03	0
AT1G14755	0.007	0.005	0.006	0
AT1G14770	0.02	0.009	0.01	0.009
AT1G14780	0.004	0.026	0.033	0.008
AT1G14800	0.298	0.248	0.154	0.291
AT1G14810	0.011	0.019	0.021	0.017
AT1G14820	0.011	0.01	0.012	0.005
AT1G14890	0.019	0.053	0.053
AT1G14910	0.032	0.018	0.022	0.011
AT1G14930	0.015	0.049	0.052	0.013
AT1G14940	0.013	0.028	0.041	0
AT1G14950	0.005	0.036	0.039	0
AT1G14960	0.008	0.017	0.016	0.026
AT1G14970	0.016	0.02	0.025	0.012
AT1G14990	0.028	0.029	0.037	0.009
AT1G15010	0.015	0.032	0.032
AT1G15015	0.171	0.013	0.013
AT1G15030	0.026	0.026	0.035	0.013
AT1G15040	0.036	0.028	0.028
AT1G15045	0.013	0.004	0.004
AT1G15060	0.01	0.025	0.03	0.014
AT1G15110	0.151	0.028	0.034	0.018
AT1G15120	0.024	0.016	0.01	0.021
AT1G15125	0.015	0.027	0.03	0.009
AT1G15130	0.01	0.018	0.018	0.018
AT1G15140	0.03	0.01	0.011	0.008
AT1G15150	0.009	0.028	0.032	0.014
AT1G15160	0.029	0.028	0.028	0.027
AT1G15165	0.017	0.027	0.026	0.028
AT1G15170	0.025	0.018	0.019	0.017
AT1G15180	0.016	0.023	0.023	0.022
AT1G15190	0.029	0.038	0.038
AT1G15200	0.022	0.023	0.024	0.022
AT1G15215	0.012	0.017	0.02	0.013
AT1G15230	0.012	0.026	0.026
AT1G15240	0.024	0.027	0.032	0.015
AT1G15250	0.022	0.007	0.01	0.002
AT1G15260	0.019	0.01	0.01
AT1G15270	0.015	0.031	0.067	0.015
AT1G15280	0.038	0.02	0.02	0.02
AT1G15290	0.034	0.028	0.033	0.017
AT1G15320	0.031	0.018	0.02	0.01
AT1G15330	0.027	0.032	0.034	0.008
AT1G15350	0.03	0.022	0.026	0.014
AT1G15370	0.01	0.014	0.002	0.022
AT1G15380	0.022	0.013	0.019	0.004
AT1G15385	0.012	0.007	0.007
AT1G15400	0.002	0.03	0.027	0.045
AT1G15410	0.01	0.03	0.031	0.022
AT1G15415	0.023	0.03	0.036	0
AT1G15420	0.03	0.025	0.007	0.048
AT1G15430	0.028	0.022	0.022	0
AT1G15470	0.007	0.02	0.022	0.016
AT1G15480	0.024	0.017	0.019	0.01
AT1G15490	0.01	0.031	0.03	0.036
AT1G15530	0.029	0.045	0.045
AT1G15540	0.01	0.033	0.033	0.029
AT1G15590	0.021	0.007	0.007	0.007
AT1G15600	0.006	0.011	0.011	0.012
AT1G15610	0.018	0.018	0.021	0.002
AT1G15620	0.003	0.022	0.024	0.004
AT1G15630	0.016	0.012	0.013	0
AT1G15640	0.029	0.016	0.019	0.002
AT1G15670	0.111	0.103	0.103
AT1G15680	0.186	0.029	0.029
AT1G15710	0.022	0.012	0.012
AT1G15730	0.007	0.025	0.029	0.021
AT1G15740	0.01	0.016	0.014	0.018
AT1G15757	0.006	0.029	0.032	0
AT1G15760	0.005	0.02	0.02
AT1G15770	0.013	0.022	0.03	0.003
AT1G15772	0.011	0.014	0.011	0.053
AT1G15780	0.27	0.027	0.034	0.008
AT1G15790	0.011	0.013	0.014	0.012
AT1G15800	0.025	0.033	0.029	0.035
AT1G15810	0.02	0.032	0.025	0.048
AT1G15825	0.007	0.046	0.046
AT1G15830	0.022	0.014	0.014
AT1G15840	0.015	0.016	0.017	0
AT1G15850	0.011	0.017	0.022	0.011
AT1G15860	0.007	0.012	0.016	0.008
AT1G15870	0.015	0.01	0.006	0.019
AT1G15885	0.053	0.034	0.019	0.058
AT1G15890	0.028	0.028	0.028
AT1G15900	0.021	0.015	0.015
AT1G15910	0.01	0.015	0.017	0.013
AT1G15920	0.01	0.035	0.035
AT1G15930	0.024	0.027	0.035	0.011
AT1G15940	0.003	0.013	0.015	0.008
AT1G15970	0.013	0.017	0.017	0.017
AT1G16000	0.013	0.025	0.027	0.021
AT1G16020	0.012	0.018	0.019	0.015
AT1G16022	0.038	0.027	0.021	0.067
AT1G16025	0.013	0.029	0.019	0.052
AT1G16040	0.057	0.018	0.02	0.017
AT1G16080	0.036	0.03	0.024	0.047
AT1G16170	0.02	0.015	0.016	0.012
AT1G16180	0.014	0.023	0.031	0.005
AT1G16210	0.017	0.025	0.033	0.006
AT1G16220	0.015	0.023	0.023	0.023
AT1G16225	0.003	0.041	0.049	0.021
AT1G16230	0.035	0.029	0.032	0.023
AT1G16250	0.008	0.023	0.021	0.026
AT1G16260	0.002	0.016	0.016	0.016
AT1G16270	0.002	0.025	0.028	0.013
AT1G16290	0.026	0.02	0.02	0.019
AT1G16310	0.016	0.011	0.012	0.01
AT1G16320	0.012	0.022	0.024	0
AT1G16350	0.016	0.018	0.023	0.001
AT1G16360	0.012	0.009	0.011	0.006
AT1G16430	0.028	0.031	0.039	0.013
AT1G16445	0.028	0.02	0.031	0.003
AT1G16480	0.006	0.018	0.018	0
AT1G16500	0.019	0.026	0.028	0.003
AT1G16510	0.026	0.01	0.01
AT1G16515	0.013	0.011	0.011
AT1G16520	0.012	0.009	0.01	0.008
AT1G16560	0.035	0.023	0.028	0.006
AT1G16570	0.019	0.01	0.011	0.009
AT1G16630	0.005	0.017	0.017
AT1G16640	0.021	0.018	0.016	0.022
AT1G16650	0.023	0.015	0.014	0.016
AT1G16670	0.23	0.023	0.026	0.019
AT1G16680	0.206	0.041	0.057	0.007
AT1G16690	0.057	0.014	0.021	0.007
AT1G16700	0.017	0.035	0.047	0.022
AT1G16705	0.044	0.031	0.029	0.033
AT1G16740	0.026	0.039	0.059	0.026
AT1G16750	0.022	0.036	0.042	0.018
AT1G16760	0.013	0.015	0.014	0.018
AT1G16770	0.005	0.026	0.027	0.006
AT1G16790	0.014	0.022	0.022
AT1G16800	0.023	0.024	0.03	0.012
AT1G16810	0.021	0.031	0.039	0.024
AT1G16820	0.021	0.021	0.011	0.03
AT1G16825	0.03	0.025	0.022	0.027
AT1G16830	0.029	0.02	0.02
AT1G16840	0.006	0.021	0.021
AT1G16850	0.036	0.043	0.049	0.014
AT1G16860	0.008	0.023	0.027	0.015
AT1G16870	0.029	0.014	0.017	0.004
AT1G16880	0.021	0.025	0.034	0.013
AT1G16900	0.013	0.017	0.019	0.015
AT1G16905	0.016	0.02	0.02
AT1G16916	0.031	0.008	0.006	0.018
AT1G16930	0.026	0.022	0.024	0.006
AT1G16940	0.019	0.015	0.015	0.018
AT1G16950	0.019	0.026	0.026
AT1G16960	0.308	0.024	0.016	0.038
AT1G17010	0.029	0.023	0.026	0.011
AT1G17030	0.009	0.035	0.04	0.006
AT1G17070	0.008	0.03	0.03
AT1G17080	0.021	0.013	0.016	0.01
AT1G17090	0.018	0.025	0.022	0.028
AT1G17100	0.017	0.031	0.033	0.011
AT1G17130	0.022	0.028	0.021	0.037
AT1G17145	0.303	0.02	0.027	0.012
AT1G17147	0.015	0.062	0.062
AT1G17150	0.004	0.054	0.068	0.005
AT1G17160	0.089	0.019	0.024	0.001
AT1G17200	0.015	0.013	0.009	0.019
AT1G17230	0.015	0.027	0.024	0.083
AT1G17270	0.423	0.026	0.025	0.027
AT1G17285	0.006	0.016	0.017	0.012
AT1G17300	0.028	0.01	0.012	0
AT1G17310	0.018	0.029	0.029
AT1G17330	0.014	0.023	0.026	0.021
AT1G17340	0.008	0.015	0.019	0.011
AT1G17345	0.011	0.031	0.031
AT1G17350	0.015	0.017	0.02	0.015
AT1G17360	0.009	0.023	0.025	0.011
AT1G17400	0.006	0.021	0.026	0.003
AT1G17410	0.18	0.011	0.008	0.014
AT1G17430	0.029	0.016	0.015	0.016
AT1G17450	0.015	0.026	0.027	0.024
AT1G17490	0.017	0.024	0.034	0.001
AT1G17500	0.029	0.023	0.025	0.014
AT1G17510	0.014	0.037	0.043	0.01
AT1G17520	0.028	0.018	0.023	0.014
AT1G17540	0.016	0.026	0.026	0.026
AT1G17545	0.017	0.014	0.002	0.041
AT1G17600	0.039	0.035	0.036	0.021
AT1G17610	0.028	0.022	0.022
AT1G17615	0.041	0.017	0.018	0.003
AT1G17620	0.008	0.051	0.051
AT1G17630	0.016	0.031	0.031
AT1G17640	0.014	0.019	0.022	0.014
AT1G17665	0.413	0.013	0.015	0.012
AT1G17680	0.241	0.02	0.02	0.019
AT1G17710	0.02	0.016	0.016	0.015
AT1G17744	0.163	0.024	0.024
AT1G17745	0.008	0.063	0.044	0.091
AT1G17780	0.102	0.023	0.016	0.088
AT1G17790	0.007	0.006	0.007	0.003
AT1G17820	0.017	0.03	0.033	0.02
AT1G17830	0.002	0.017	0.017	0.016
AT1G17850	0.018	0.018	0.019	0.016
AT1G17860	0.005	0.022	0.022
AT1G17910	0.247	0.025	0.026	0.002
AT1G17930	0.016	0.026	0.028	0.02
AT1G17940	0.219	0.011	0.012	0.009
AT1G17960	0.01	0.023	0.025	0.021
AT1G17970	0.01	0.021	0.028	0.014
AT1G17990		0		0
AT1G18030		0.021	0.022	0.02
AT1G18050	0.055	0.076	0.07	0.081
AT1G18060	0.011	0.041	0.058	0.013
AT1G18070	0.229	0.02	0.02	0.02
AT1G18090	0.02	0.024	0.029	0.018
AT1G18130	0.201	0.167	0.028	0.216
AT1G18160	0.015	0.025	0.025	0.024
AT1G18170	0.014	0.024	0.034	0.005
AT1G18180	0.026	0.026	0.031	0.02
AT1G18210	0.018	0.026	0.042	0.014
AT1G18260	0.028	0.023	0.025	0.02
AT1G18265	0.018	0.022	0.022
AT1G18270	0.023	0.02	0.024	0.016
AT1G18280	0.015	0.026	0.028	0.007
AT1G18290	0.021	0.01	0.01
AT1G18310	0.009	0.069	0.052	0.121
AT1G18320	0.009	0.006	0.01	0.002
AT1G18335	0.031	0.016	0.019	0.012
AT1G18340	0.006	0.019	0.023	0.016
AT1G18360	0.011	0.02	0.011	0.034
AT1G18390	0.01	0.02	0.022	0.014
AT1G18410	0.019	0.023	0.027	0.018
AT1G18420	0.017	0.028	0.029	0.027
AT1G18440	0.018	0.019	0.013	0.029
AT1G18460	0.025	0.027	0.031	0.017
AT1G18470	0.022	0.017	0.02	0.015
AT1G18480	0.018	0.024	0.024
AT1G18485	0.027	0.025	0.025
AT1G18486	0.016	0.019	0.019
AT1G18490	0.017	0.031	0.038	0.013
AT1G18530	0.064	0.005	0.005
AT1G18540	0.053	0.02	0.026	0.005
AT1G18550	0.011	0.018	0.017	0.023
AT1G18560	0.012	0.028	0.032	0.006
AT1G18610	0.334	0.018	0.02	0.015
AT1G18620	0.016	0.011	0.012	0.007
AT1G18660	0.012	0.02	0.03	0.011
AT1G18680	0.019	0.005	0.008	0.004
AT1G18690	0.009	0.02	0.019	0.023
AT1G18700	0.037	0.019	0.024	0.015
AT1G18720	0.037	0.023	0.026	0.021
AT1G18740	0.006	0.025	0.025
AT1G18760	0.047	0.023	0.023
AT1G18770	0.022	0.028	0.023	0.033
AT1G18773	0.018	0.012	0.013	0.007
AT1G18780	0.004	0.015	0.015
AT1G18790	0.006	0.023	0.025	0.016
AT1G18810	0.006	0.019	0.019
AT1G18830	0.008	0.02	0.029	0.005
AT1G18850	0.007	0.017	0.019	0.004
AT1G18871	0.012	0.061	0.061
AT1G18880	0.016	0.033	0.035	0.027
AT1G18900	0.008	0.028	0.03	0.006
AT1G18910	0.388	0.016	0.018	0.009
AT1G18940	0.264	0.033	0.035	0.002
AT1G18950	0.021	0.02	0.021	0.02
AT1G18960	0.021	0.027	0.027	0.023
AT1G18980	0.027	0.009	0.009
AT1G18990	0.014	0.04	0.041	0.032
AT1G19000	0.035	0.021	0.021	0.021
AT1G19010	0.028	0.018	0.021	0.013
AT1G19020	0.008	0.005	0.005
AT1G19025	0.006	0.015	0.014	0.024
AT1G19040	0.016	0.034	0.034
AT1G19060	0.033	0.027	0.009	0.052
AT1G19070	0.032	0.061	0.061
AT1G19086	0.29	0.267	0.275	0.247
AT1G19100	0.008	0.018	0.023	0.014
AT1G19110	0.021	0.014	0.015	0.011
AT1G19115	0.008	0.012	0.015	0.005
AT1G19120	0.009	0.016	0.019	0.013
AT1G19130	0.024	0.006	0.004	0.012
AT1G19140	0.028	0.022	0.025	0.017
AT1G19160	0.094	0.029	0.029
AT1G19170	0.022	0.012	0.014	0.002
AT1G19190	0.018	0.02	0.02
AT1G19200	0.02	0.037	0.04	0.009
AT1G19210	0.015	0.01	0.01
AT1G19230	0.011	0.02	0.025	0.011
AT1G19240	0.016	0.026	0.022	0.031
AT1G19260	0.203	0.275	0.275
AT1G19290	0.019	0.021	0.021
AT1G19310	0.023	0.025	0.031	0.003
AT1G19320	0.015	0.019	0.02	0.002
AT1G19330	0.009	0.013	0.02	0.008
AT1G19340	0.005	0.017	0.012	0.027
AT1G19360	0.023	0.012	0.014	0.004
AT1G19370	0.02	0.022	0.022
AT1G19380	0.028	0.021	0.023	0.003
AT1G19390	0.15	0.028	0.029	0.008
AT1G19394	0.333	0.037	0.05	0.01
AT1G19396	0.33	0.031	0.038	0.029
AT1G19397	0.034	0.025	0.028	0
AT1G19400	0.014	0.02	0.025	0.008
AT1G19410	0.021	0.103	0.075	0.191
AT1G19430	0.002	0.028	0.029	0.026
AT1G19450	0.037	0.018	0.021	0.012
AT1G19460	0.02	0.028	0.028
AT1G19470	0.003	0.04	0.04
AT1G19480	0.347	0.029	0.029
AT1G19485	0.025	0.021	0.023	0.018
AT1G19490	0.023	0.015	0.01	0.027
AT1G19500	0.015	0.015	0.02	0.004
AT1G19530	0.016	0.01	0.014	0.001
AT1G19540	0.014	0.035	0.039	0.026
AT1G19550	0.012	0.014	0.016	0.006
AT1G19600	0.011	0.028	0.028	0.029
AT1G19620	0.006	0.025	0.024	0.026
AT1G19650	0.022	0.026	0.032	0.014
AT1G19660	0.011	0.017	0.008	0.03
AT1G19680	0.008	0.026	0.028	0.02
AT1G19690	0.009	0.015	0.014	0.017
AT1G19710	0.01	0.038	0.045	0.004
AT1G19715	0.018	0.029	0.034	0.008
AT1G19720	0.038	0.015	0.014	0.043
AT1G19740	0.027	0.015	0.015
AT1G19750	0.026	0.015	0.013	0.017
AT1G19830	0.014	0.036	0.036
AT1G19835	0.005	0.022	0.023	0.015
AT1G19840	0.014	0.008	0.008
AT1G19860	0.024	0.02	0.019	0.02
AT1G19880	0.011	0.022	0.026	0.017
AT1G19900	0.011	0.023	0.023
AT1G19930	0.034	0.035	0.037	0
AT1G19960	0.035	0.028	0.028
AT1G19970	0.015	0.027	0.03	0.022
AT1G19980	0.021	0.007	0.008	0.001
AT1G19990	0.013	0.017	0.017	0.018
AT1G20030	0.034	0.026	0.031	0
AT1G20060	0.013	0.02	0.023	0.016
AT1G20065	0.025	0.009	0.015	0.004
AT1G20070	0.041	0.027	0.027
AT1G20100	0.027	0.034	0.039	0.023
AT1G20110	0.036	0.018	0.024	0.009
AT1G20120	0.004	0.024	0.02	0.036
AT1G20130	0.018	0.028	0.032	0.011
AT1G20132	0.043	0.01	0.013	0.005
AT1G20135	0.003	0.022	0.016	0.04
AT1G20150	0.013	0.03	0.034	0.011
AT1G20180	0.017	0.024	0.025	0.016
AT1G20220	0.05	0.023	0.031	0.015
AT1G20225	0.04	0.04	0.053	0.022
AT1G20230	0.018	0.037	0.037
AT1G20240	0.006	0.02	0.021	0.019
AT1G20260	0.002	0.019	0.017	0.02
AT1G20270	0.165	0.019	0.017	0.021
AT1G20280	0.135	0.111	0.09	0.114
AT1G20290	0.028	0.018	0.025	0.016
AT1G20300	0.007	0.021	0.021
AT1G20310	0.01	0.018	0.018
AT1G20320	0.159	0.018	0.018
AT1G20360	0.017	0.032	0.032
AT1G20370	0.021	0.034	0.035	0
AT1G20380	0.004	0.021	0.025	0.01
AT1G20400	0.026	0.205	0.207	0.195
AT1G20405	0.011	0.013	0.013	0.015
AT1G20410	0.012	0.021	0.024	0.017
AT1G20430	0.017	0.009	0.009
AT1G20460	0.006	0.029	0.057	0.02
AT1G20470	0.017	0.011	0.011
AT1G20480	0.023	0.025	0.028	0.005
AT1G20490	0.012	0.032	0.036	0.019
AT1G20500	0.014	0.012	0.013	0.009
AT1G20520	0.013	0.009	0.009
AT1G20530	0.029	0.014	0.015	0.007
AT1G20540	0.029	0.02	0.02	0.021
AT1G20550	0.006	0.016	0.018	0.014
AT1G20570	0.021	0.021	0.024	0.015
AT1G20575	0.012	0.024	0.028	0.019
AT1G20580	0.017	0.024	0.029	0.022
AT1G20590	0.224	0.031	0.057	0.007
AT1G20600	0.211	0.023	0.029	0.015
AT1G20640	0.014	0.012	0.013	0.007
AT1G20650	0.033	0.014	0.015	0.003
AT1G20670	0.018	0.022	0.026	0.016
AT1G20680	0.015	0.015	0.017	0.005
AT1G20690	0.021	0.025	0.025
AT1G20720	0.027	0.024	0.023	0.025
AT1G20730	0.026	0.022	0.025	0.012
AT1G20735	0.013	0.021	0.021
AT1G20740	0.009	0.011	0.012	0.007
AT1G20750	0.015	0.018	0.023	0.01
AT1G20760	0.035	0.019	0.019	0.019
[truncated: 24,897 more rows]
