# Supplementary material for: MethGo: a comprehensive tool for analyzing whole-genome bisulfite sequencing data
Source: BMC Genomics. 2015 Dec 9;16(Suppl 12):S11. doi: 10.1186/1471-2164-16-S12-S11 (PMC4682368; doi:10.1186/1471-2164-16-S12-S11)
Supplement: Additional file 6 — Homozygous SNPs. This file contains homozygous SNP calling of WT Arabidopsis. [file 1471-2164-16-S12-S11-S6.txt]

1	G	1903454	T	NA	homo	34	34	0	0.0	0.941176470588	0.0	0.0588235294118
1	C	4515594	T	NA	homo	5	0	5	0.0	1.0	0.0	0.0
1	A	4582178	T	NA	homo	15	3	12	0.0	1.0	0.0	0.0
1	G	4582212	T	NA	homo	5	5	0	0.0	1.0	0.0	0.0
1	T	4599031	A	NA	homo	96	5	91	0.90625	0.09375	0.0	0.0
1	A	4603584	G	NA	homo	109	3	106	0.0825688073394	0.0	0.0	0.917431192661
1	A	4603587	G	NA	homo	110	3	107	0.0909090909091	0.0	0.0	0.909090909091
1	G	4695263	T	NA	homo	33	33	0	0.0	0.939393939394	0.0	0.0606060606061
1	A	8100219	G	NA	homo	412	7	405	0.0558252427184	0.0	0.0	0.944174757282
1	A	8100227	G	NA	homo	497	3	494	0.0523138832998	0.0	0.0	0.9476861167
1	T	9629476	A	NA	homo	473	414	59	0.92177589852	0.0570824524313	0.00211416490486	0.0190274841438
1	T	9958154	A	NA	homo	13	8	5	1.0	0.0	0.0	0.0
1	C	10089656	A	NA	homo	5	0	5	1.0	0.0	0.0	0.0
1	G	10417329	T	NA	homo	6	6	0	0.0	1.0	0.0	0.0
1	C	10674163	T	NA	homo	11	0	11	0.0	1.0	0.0	0.0
1	A	10927709	T	NA	homo	174	6	168	0.0632183908046	0.919540229885	0.0172413793103	0.0
1	C	10927901	T	NA	homo	46	0	46	0.0	0.913043478261	0.0869565217391	0.0
1	C	11131254	A	NA	homo	39	0	39	0.948717948718	0.0	0.0512820512821	0.0
1	G	12030076	T	NA	homo	6	6	0	0.0	1.0	0.0	0.0
1	G	12366888	T	NA	homo	11	11	0	0.0	1.0	0.0	0.0
1	C	13033404	T	NA	homo	13	0	13	0.0	1.0	0.0	0.0
1	C	13976556	A	NA	homo	8	0	8	1.0	0.0	0.0	0.0
1	T	14196384	A	NA	homo	751	205	546	0.901464713715	0.0918774966711	0.00532623169108	0.00133155792277
1	T	14216038	C	NA	homo	5	5	0	0.0	0.0	1.0	0.0
1	A	14316991	G	NA	homo	5	0	5	0.0	0.0	0.0	1.0
1	G	14319182	A	NA	homo	6	6	0	1.0	0.0	0.0	0.0
1	A	14319189	G	NA	homo	5	5	0	0.0	0.0	0.0	1.0
1	A	14409328	T	NA	homo	13	11	2	0.0	1.0	0.0	0.0
1	G	14436561	A	NA	homo	5	5	0	1.0	0.0	0.0	0.0
1	C	14509130	T	NA	homo	352	0	352	0.00852272727273	0.965909090909	0.0198863636364	0.00568181818182
1	A	14608140	G	NA	homo	35	0	35	0.0857142857143	0.0	0.0	0.914285714286
1	T	14608286	A	NA	homo	13	4	9	1.0	0.0	0.0	0.0
1	T	14656958	A	NA	homo	8	8	0	1.0	0.0	0.0	0.0
1	C	14697302	A	NA	homo	24	0	24	1.0	0.0	0.0	0.0
1	T	14716207	C	NA	homo	5	4	1	0.0	0.0	1.0	0.0
1	C	14824971	A	NA	homo	11	0	11	0.909090909091	0.0	0.0909090909091	0.0
1	T	14906540	C	NA	homo	5	5	0	0.0	0.0	1.0	0.0
1	T	14907635	C	NA	homo	6	6	0	0.0	0.0	1.0	0.0
1	C	15173410	A	NA	homo	14	0	14	1.0	0.0	0.0	0.0
1	C	15174835	T	NA	homo	14	0	14	0.0	1.0	0.0	0.0
1	C	15176831	T	NA	homo	20	0	20	0.0	0.9	0.1	0.0
1	A	15199367	T	NA	homo	5	0	5	0.0	1.0	0.0	0.0
1	C	15221858	A	NA	homo	13	0	13	1.0	0.0	0.0	0.0
1	T	15222022	A	NA	homo	6	3	3	1.0	0.0	0.0	0.0
1	A	15222459	T	NA	homo	24	7	17	0.0416666666667	0.958333333333	0.0	0.0
1	A	15224038	C	NA	homo	10	0	10	0.1	0.0	0.9	0.0
1	A	15228598	C	NA	homo	6	0	6	0.0	0.0	1.0	0.0
1	A	15228842	G	NA	homo	5	1	4	0.0	0.0	0.0	1.0
1	C	15234186	A	NA	homo	10	0	10	0.9	0.0	0.1	0.0
1	A	15248534	C	NA	homo	5	0	5	0.0	0.0	1.0	0.0
1	T	15254393	C	NA	homo	9	0	9	0.0	0.0	1.0	0.0
1	T	15259490	A	NA	homo	5	1	4	1.0	0.0	0.0	0.0
1	G	15265676	T	NA	homo	53	53	0	0.0188679245283	0.905660377358	0.0377358490566	0.0377358490566
1	C	15274603	T	NA	homo	28	0	28	0.0	0.964285714286	0.0357142857143	0.0
1	G	15277553	T	NA	homo	5	5	0	0.0	1.0	0.0	0.0
1	T	15277673	A	NA	homo	10	2	8	1.0	0.0	0.0	0.0
1	T	15280237	C	NA	homo	10	8	2	0.1	0.0	0.9	0.0
1	G	15289761	T	NA	homo	6	6	0	0.0	1.0	0.0	0.0
1	A	15307620	T	NA	homo	7	0	7	0.0	1.0	0.0	0.0
1	G	15317667	A	NA	homo	5	5	0	1.0	0.0	0.0	0.0
1	C	15318013	A	NA	homo	11	0	11	1.0	0.0	0.0	0.0
1	A	15332384	G	NA	homo	5	1	4	0.0	0.0	0.0	1.0
1	T	15335728	C	NA	homo	5	1	4	0.0	0.0	1.0	0.0
1	T	15337466	C	NA	homo	6	2	4	0.0	0.0	1.0	0.0
1	C	15348547	A	NA	homo	5	0	5	1.0	0.0	0.0	0.0
1	A	15356595	T	NA	homo	21	19	2	0.0952380952381	0.904761904762	0.0	0.0
1	T	15361381	C	NA	homo	6	0	6	0.0	0.0	1.0	0.0
1	C	15365496	T	NA	homo	5	0	5	0.0	1.0	0.0	0.0
1	A	15368579	G	NA	homo	5	1	4	0.0	0.0	0.0	1.0
1	C	15372700	T	NA	homo	18	0	18	0.0	1.0	0.0	0.0
1	G	15375650	T	NA	homo	7	7	0	0.0	1.0	0.0	0.0
1	T	15388547	C	NA	homo	5	0	5	0.0	0.0	1.0	0.0
1	A	15438094	T	NA	homo	79	66	13	0.0632911392405	0.936708860759	0.0	0.0
1	C	15438102	T	NA	homo	13	0	13	0.0	0.923076923077	0.0769230769231	0.0
1	G	15587471	T	NA	homo	230	230	0	0.0	0.904347826087	0.0	0.095652173913
1	C	15670348	A	NA	homo	7	0	7	1.0	0.0	0.0	0.0
1	T	15683147	C	NA	homo	5	5	0	0.0	0.0	1.0	0.0
1	C	15838236	T	NA	homo	5	0	5	0.0	1.0	0.0	0.0
1	C	16362992	A	NA	homo	5	0	5	1.0	0.0	0.0	0.0
1	A	16510421	T	NA	homo	23	2	21	0.0869565217391	0.913043478261	0.0	0.0
1	C	16511172	T	NA	homo	13	0	13	0.0	0.923076923077	0.0769230769231	0.0
1	T	16513348	C	NA	homo	307	13	294	0.0	0.0195439739414	0.980456026059	0.0
1	A	16514775	T	NA	homo	20	1	19	0.1	0.9	0.0	0.0
1	C	16515704	T	NA	homo	30	0	30	0.0	0.966666666667	0.0333333333333	0.0
1	T	16520647	C	NA	homo	11	0	11	0.0	0.0909090909091	0.909090909091	0.0
1	C	16523745	T	NA	homo	42	0	42	0.0	1.0	0.0	0.0
1	C	16524264	A	NA	homo	7	0	7	1.0	0.0	0.0	0.0
1	A	16524301	G	NA	homo	23	22	1	0.0869565217391	0.0	0.0	0.913043478261
1	G	16524425	A	NA	homo	30	30	0	0.933333333333	0.0	0.0	0.0666666666667
1	C	16524827	T	NA	homo	33	0	33	0.0	0.939393939394	0.0606060606061	0.0
1	T	16525254	C	NA	homo	27	3	24	0.0	0.0740740740741	0.925925925926	0.0
1	A	16525602	T	NA	homo	6	0	6	0.0	1.0	0.0	0.0
1	T	16527169	C	NA	homo	26	2	24	0.0	0.0769230769231	0.923076923077	0.0
1	A	16527923	T	NA	homo	24	1	23	0.0	0.958333333333	0.0416666666667	0.0
1	G	16601793	A	NA	homo	9	9	0	1.0	0.0	0.0	0.0
1	A	17137340	T	NA	homo	6	4	2	0.0	1.0	0.0	0.0
1	G	17339466	A	NA	homo	40	40	0	0.9	0.0	0.0	0.1
1	C	18784564	A	NA	homo	10	0	10	0.9	0.0	0.1	0.0
1	A	19532314	G	NA	homo	7	0	7	0.0	0.0	0.0	1.0
1	A	19532318	G	NA	homo	7	0	7	0.0	0.0	0.0	1.0
1	A	19542648	G	NA	homo	10	0	10	0.0	0.0	0.0	1.0
1	A	19542652	G	NA	homo	10	0	10	0.0	0.0	0.0	1.0
1	A	19542655	G	NA	homo	10	0	10	0.0	0.0	0.0	1.0
1	A	19542656	G	NA	homo	10	0	10	0.0	0.0	0.0	1.0
1	A	19559170	G	NA	homo	125	4	121	0.096	0.0	0.0	0.904
1	A	19559172	G	NA	homo	168	3	165	0.0654761904762	0.0	0.0	0.934523809524
1	A	19559180	G	NA	homo	171	0	171	0.0643274853801	0.0	0.0	0.93567251462
1	T	21153358	A	NA	homo	393	292	101	0.921119592875	0.0737913486005	0.00254452926209	0.00254452926209
1	C	21170172	A	NA	homo	62	0	62	0.903225806452	0.0	0.0967741935484	0.0
1	T	21745862	C	NA	homo	678	665	13	0.0	0.0840707964602	0.91592920354	0.0
1	T	21745868	C	NA	homo	679	665	14	0.0	0.0780559646539	0.921944035346	0.0
1	T	21745869	C	NA	homo	679	665	14	0.0	0.0765832106038	0.923416789396	0.0
1	T	21745875	C	NA	homo	678	665	13	0.0	0.0825958702065	0.917404129794	0.0
1	A	21836263	G	NA	homo	7	0	7	0.0	0.0	0.0	1.0
1	C	22171388	A	NA	homo	5	0	5	1.0	0.0	0.0	0.0
1	G	22209273	T	NA	homo	5	5	0	0.0	1.0	0.0	0.0
1	T	24275630	G	NA	homo	5	5	0	0.0	0.0	0.0	1.0
1	G	24475553	T	NA	homo	8	8	0	0.0	1.0	0.0	0.0
1	T	24553558	A	NA	homo	28	0	28	1.0	0.0	0.0	0.0
1	A	25339565	G	NA	homo	5	0	5	0.0	0.0	0.0	1.0
1	A	25339576	G	NA	homo	5	0	5	0.0	0.0	0.0	1.0
1	A	25339577	G	NA	homo	5	0	5	0.0	0.0	0.0	1.0
1	T	25355569	C	NA	homo	8	8	0	0.0	0.0	1.0	0.0
1	T	25355570	C	NA	homo	8	8	0	0.0	0.0	1.0	0.0
1	T	25355581	C	NA	homo	8	8	0	0.0	0.0	1.0	0.0
1	C	26421285	A	NA	homo	6	0	6	1.0	0.0	0.0	0.0
1	A	26721735	C	NA	homo	71	2	69	0.0985915492958	0.0	0.901408450704	0.0
1	T	26893190	C	NA	homo	370	363	7	0.0	0.0513513513514	0.948648648649	0.0
1	T	26893198	C	NA	homo	305	297	8	0.0	0.0885245901639	0.911475409836	0.0
1	G	26955096	T	NA	homo	7	7	0	0.0	1.0	0.0	0.0
1	G	27440248	T	NA	homo	8	8	0	0.0	1.0	0.0	0.0
1	G	28815122	A	NA	homo	8	8	0	1.0	0.0	0.0	0.0
2	G	715259	A	NA	homo	45	45	0	1.0	0.0	0.0	0.0
2	G	1048483	A	NA	homo	55	55	0	0.945454545455	0.0	0.0	0.0545454545455
2	T	1418415	C	NA	homo	403	390	13	0.0	0.0471464019851	0.952853598015	0.0
2	G	1880660	T	NA	homo	103	103	0	0.0	0.941747572816	0.0	0.0582524271845
2	G	2060415	T	NA	homo	141	141	0	0.0	0.921985815603	0.0	0.0780141843972
2	A	2282648	T	NA	homo	348	247	101	0.0890804597701	0.905172413793	0.00574712643678	0.0
2	T	2695276	C	NA	homo	42	18	24	0.0	0.047619047619	0.952380952381	0.0
2	C	2938650	T	NA	homo	624	0	624	0.0112179487179	0.93108974359	0.0576923076923	0.0
2	C	3186874	A	NA	homo	910	0	910	0.924175824176	0.00769230769231	0.0681318681319	0.0
2	G	3188109	T	NA	homo	120	120	0	0.0	0.941666666667	0.0	0.0583333333333
2	G	3188165	T	NA	homo	303	303	0	0.003300330033	0.904290429043	0.013201320132	0.0792079207921
2	C	3188358	T	NA	homo	81	0	81	0.0	0.901234567901	0.0987654320988	0.0
2	A	3188360	T	NA	homo	285	205	80	0.0456140350877	0.940350877193	0.0105263157895	0.00350877192982
2	C	3188405	A	NA	homo	20	0	20	0.9	0.0	0.1	0.0
2	C	3188443	A	NA	homo	44	0	44	0.931818181818	0.0	0.0681818181818	0.0
2	G	3188703	T	NA	homo	66	66	0	0.0	0.909090909091	0.0	0.0909090909091
2	T	3188886	A	NA	homo	388	264	124	0.922680412371	0.0567010309278	0.0	0.020618556701
2	C	3188988	T	NA	homo	98	0	98	0.0	0.948979591837	0.0510204081633	0.0
2	T	3189063	A	NA	homo	496	379	117	0.935483870968	0.054435483871	0.0	0.0100806451613
2	T	3189220	A	NA	homo	545	453	92	0.919266055046	0.0678899082569	0.00183486238532	0.0110091743119
2	C	3189678	A	NA	homo	247	0	247	0.939271255061	0.0	0.0607287449393	0.0
2	C	3217210	T	NA	homo	65	0	65	0.0	0.907692307692	0.0923076923077	0.0
2	C	3610353	A	NA	homo	80	0	80	0.9625	0.0	0.0375	0.0
2	G	3618379	T	NA	homo	113	113	0	0.0	0.938053097345	0.0	0.0619469026549
2	G	3627061	T	NA	homo	29	29	0	0.0	1.0	0.0	0.0
2	A	3858400	T	NA	homo	12	10	2	0.0833333333333	0.916666666667	0.0	0.0
2	C	4134937	T	NA	homo	5	0	5	0.0	1.0	0.0	0.0
2	C	5296557	T	NA	homo	177	0	177	0.0	0.920903954802	0.0790960451977	0.0
2	A	5341377	T	NA	homo	33	32	1	0.030303030303	0.969696969697	0.0	0.0
2	C	6125452	A	NA	homo	23	0	23	0.95652173913	0.0	0.0434782608696	0.0
2	G	6448417	A	NA	homo	12	12	0	1.0	0.0	0.0	0.0
2	T	6777397	G	NA	homo	293	285	8	0.00341296928328	0.0819112627986	0.0	0.914675767918
2	T	7567280	C	NA	homo	5	5	0	0.0	0.0	1.0	0.0
2	T	7736629	A	NA	homo	21	13	8	0.952380952381	0.047619047619	0.0	0.0
2	C	8985005	T	NA	homo	140	0	140	0.0	0.914285714286	0.0857142857143	0.0
2	T	9140003	C	NA	homo	705	699	6	0.0	0.0312056737589	0.968794326241	0.0
2	A	9422293	G	NA	homo	110	7	103	0.0727272727273	0.0	0.0	0.927272727273
2	A	9422294	G	NA	homo	111	7	104	0.0810810810811	0.0	0.0	0.918918918919
2	C	9711550	T	NA	homo	377	0	377	0.0	0.933687002653	0.0663129973475	0.0
2	C	10470402	T	NA	homo	107	0	107	0.0	0.906542056075	0.0934579439252	0.0
2	T	10707813	G	NA	homo	35	34	1	0.0	0.0857142857143	0.0	0.914285714286
2	C	10712072	T	NA	homo	6	0	6	0.0	1.0	0.0	0.0
2	C	11162057	A	NA	homo	25	0	25	1.0	0.0	0.0	0.0
2	G	11568179	T	NA	homo	197	197	0	0.0	0.918781725888	0.0253807106599	0.0558375634518
2	T	12286077	C	NA	homo	58	3	55	0.0	0.051724137931	0.948275862069	0.0
2	C	12367200	A	NA	homo	191	0	191	0.900523560209	0.0	0.0575916230366	0.0418848167539
2	C	13829063	A	NA	homo	5	0	5	1.0	0.0	0.0	0.0
2	C	13903460	A	NA	homo	71	0	71	0.915492957746	0.0	0.0704225352113	0.0140845070423
2	T	14083954	A	NA	homo	119	61	58	0.924369747899	0.0756302521008	0.0	0.0
2	G	14683542	A	NA	homo	5	5	0	1.0	0.0	0.0	0.0
2	A	15637301	G	NA	homo	657	1	656	0.0502283105023	0.0	0.0	0.949771689498
2	T	15952156	G	NA	homo	352	347	5	0.0	0.0823863636364	0.0	0.917613636364
2	A	19000019	T	NA	homo	7	3	4	0.0	1.0	0.0	0.0
2	C	19297481	A	NA	homo	42	0	42	0.904761904762	0.0	0.0952380952381	0.0
2	T	19375290	A	NA	homo	14	8	6	1.0	0.0	0.0	0.0
2	T	19375297	A	NA	homo	15	7	8	0.933333333333	0.0666666666667	0.0	0.0
2	G	19629779	A	NA	homo	15	15	0	0.933333333333	0.0	0.0	0.0666666666667
2	C	19696552	T	NA	homo	16	0	16	0.0	1.0	0.0	0.0
3	C	123	A	NA	homo	5	0	5	1.0	0.0	0.0	0.0
3	G	781357	A	NA	homo	12	12	0	0.916666666667	0.0	0.0	0.0833333333333
3	T	967521	C	NA	homo	1465	1457	8	0.0	0.0143344709898	0.98566552901	0.0
3	T	967522	C	NA	homo	1464	1456	8	0.0	0.0150273224044	0.984972677596	0.0
3	T	967531	C	NA	homo	1465	1456	9	0.0	0.021843003413	0.97747440273	0.000682593856655
3	G	1151801	A	NA	homo	12	12	0	0.916666666667	0.0	0.0	0.0833333333333
3	C	1389697	A	NA	homo	268	0	268	0.910447761194	0.0	0.0858208955224	0.00373134328358
3	C	2843284	A	NA	homo	5	0	5	1.0	0.0	0.0	0.0
3	G	7103696	A	NA	homo	84	84	0	0.904761904762	0.0	0.0	0.0952380952381
3	A	7104124	T	NA	homo	472	215	257	0.0783898305085	0.911016949153	0.00635593220339	0.00423728813559
3	T	7849954	A	NA	homo	11	1	10	0.909090909091	0.0909090909091	0.0	0.0
3	T	7849956	A	NA	homo	11	1	10	0.909090909091	0.0909090909091	0.0	0.0
3	A	7849957	C	NA	homo	11	1	10	0.0909090909091	0.0	0.909090909091	0.0
3	A	7849985	T	NA	homo	48	35	13	0.0208333333333	0.958333333333	0.0	0.0208333333333
3	A	7850143	T	NA	homo	41	32	9	0.0487804878049	0.951219512195	0.0	0.0
3	G	7850234	T	NA	homo	12	12	0	0.0	0.916666666667	0.0	0.0833333333333
3	A	7853054	G	NA	homo	16	15	1	0.0625	0.0	0.0	0.9375
3	T	7853056	G	NA	homo	16	15	1	0.0625	0.0	0.0	0.9375
3	G	7853108	T	NA	homo	25	25	0	0.0	1.0	0.0	0.0
3	A	7853111	G	NA	homo	25	25	0	0.04	0.0	0.0	0.96
3	C	7853194	A	NA	homo	17	0	17	1.0	0.0	0.0	0.0
3	C	7858927	A	NA	homo	5	0	5	1.0	0.0	0.0	0.0
3	A	7860181	T	NA	homo	52	43	9	0.0384615384615	0.942307692308	0.0	0.0192307692308
3	C	7860190	T	NA	homo	26	0	26	0.0	0.961538461538	0.0384615384615	0.0
3	G	7860272	T	NA	homo	9	9	0	0.0	1.0	0.0	0.0
3	A	7862146	G	NA	homo	17	17	0	0.0588235294118	0.0	0.0	0.941176470588
3	T	7862148	G	NA	homo	17	17	0	0.0	0.0588235294118	0.0	0.941176470588
3	C	7862286	A	NA	homo	17	0	17	0.941176470588	0.0	0.0	0.0588235294118
3	C	7862293	A	NA	homo	6	0	6	1.0	0.0	0.0	0.0
3	T	9164915	C	NA	homo	346	346	0	0.0	0.0953757225434	0.904624277457	0.0
3	T	9439672	C	NA	homo	5	0	5	0.0	0.0	1.0	0.0
3	A	10032377	C	NA	homo	482	9	473	0.0580912863071	0.00622406639004	0.935684647303	0.0
3	G	10057532	T	NA	homo	42	42	0	0.0	0.97619047619	0.0	0.0238095238095
3	G	10113304	A	NA	homo	146	146	0	0.91095890411	0.00684931506849	0.0	0.0821917808219
3	T	10200574	A	NA	homo	19	8	11	0.947368421053	0.0526315789474	0.0	0.0
3	C	10528491	A	NA	homo	32	0	32	0.96875	0.0	0.03125	0.0
3	G	11258270	T	NA	homo	62	62	0	0.0	0.903225806452	0.0	0.0967741935484
3	G	11366863	A	NA	homo	191	191	0	0.900523560209	0.00523560209424	0.0	0.0942408376963
3	G	11593242	T	NA	homo	95	95	0	0.0	0.915789473684	0.0	0.0842105263158
3	T	11593327	C	NA	homo	1043	15	1028	0.00287631831256	0.0824544582934	0.914669223394	0.0
3	A	11812135	G	NA	homo	861	14	847	0.0336817653891	0.0	0.0	0.966318234611
3	A	11812138	G	NA	homo	861	15	846	0.0313588850174	0.0	0.0	0.968641114983
3	A	11812141	G	NA	homo	861	15	846	0.0267131242741	0.0	0.0	0.973286875726
3	A	11812142	G	NA	homo	861	15	846	0.0232288037166	0.0	0.0	0.976771196283
3	T	13534124	A	NA	homo	110	84	26	0.918181818182	0.0636363636364	0.0	0.0181818181818
3	A	13536716	T	NA	homo	307	248	59	0.0684039087948	0.921824104235	0.00977198697068	0.0
3	C	13537160	T	NA	homo	117	0	117	0.0	0.940170940171	0.0598290598291	0.0
3	C	13537185	T	NA	homo	75	0	75	0.0	0.96	0.04	0.0
3	G	13537764	A	NA	homo	122	122	0	0.901639344262	0.00819672131148	0.0	0.0901639344262
3	T	13537958	C	NA	homo	884	25	859	0.00226244343891	0.064479638009	0.933257918552	0.0
3	C	13538034	A	NA	homo	100	0	100	0.94	0.0	0.06	0.0
3	C	13538252	A	NA	homo	256	0	256	0.90625	0.0	0.09375	0.0
3	C	13538955	A	NA	homo	160	0	160	0.925	0.0	0.075	0.0
3	T	13538989	A	NA	homo	167	88	79	0.940119760479	0.0419161676647	0.0	0.0179640718563
3	C	13540102	T	NA	homo	30	0	30	0.0	0.933333333333	0.0666666666667	0.0
3	G	13540308	T	NA	homo	269	269	0	0.0	0.907063197026	0.0	0.092936802974
3	C	13540471	T	NA	homo	281	0	281	0.0	0.907473309609	0.0925266903915	0.0
3	C	13540500	A	NA	homo	183	0	183	0.92349726776	0.00546448087432	0.0710382513661	0.0
3	G	13540505	A	NA	homo	81	81	0	0.925925925926	0.0	0.0	0.0740740740741
3	G	13540823	T	NA	homo	59	59	0	0.0	0.915254237288	0.0	0.0847457627119
3	G	13540824	A	NA	homo	56	56	0	0.964285714286	0.0	0.0	0.0357142857143
3	C	13541018	T	NA	homo	504	0	504	0.0	0.906746031746	0.093253968254	0.0
3	A	13541207	T	NA	homo	329	77	252	0.0516717325228	0.924012158055	0.0212765957447	0.00303951367781
3	G	13541268	T	NA	homo	200	200	0	0.0	0.94	0.0	0.06
3	G	13682101	A	NA	homo	11	11	0	1.0	0.0	0.0	0.0
3	C	13683229	T	NA	homo	5	0	5	0.0	1.0	0.0	0.0
3	T	13683878	A	NA	homo	20	20	0	0.95	0.05	0.0	0.0
3	T	13683903	C	NA	homo	5	4	1	0.0	0.0	1.0	0.0
3	A	13684023	C	NA	homo	11	0	11	0.0	0.0909090909091	0.909090909091	0.0
3	G	13685137	C	NA	homo	10	10	0	0.0	0.0	0.9	0.1
3	C	13699519	A	NA	homo	94	0	94	0.957446808511	0.0106382978723	0.031914893617	0.0
3	G	13701890	T	NA	homo	12	12	0	0.0	0.916666666667	0.0833333333333	0.0
3	T	13701933	A	NA	homo	26	25	1	0.923076923077	0.0769230769231	0.0	0.0
3	C	13705064	A	NA	homo	16	0	16	1.0	0.0	0.0	0.0
3	G	13729705	A	NA	homo	5	5	0	1.0	0.0	0.0	0.0
3	A	13737466	G	NA	homo	14	2	12	0.0714285714286	0.0	0.0	0.928571428571
3	C	13751128	T	NA	homo	18	0	18	0.0	1.0	0.0	0.0
3	A	13757413	C	NA	homo	19	0	19	0.0526315789474	0.0	0.947368421053	0.0
3	T	13769512	A	NA	homo	14	14	0	1.0	0.0	0.0	0.0
3	C	13769533	A	NA	homo	5	0	5	1.0	0.0	0.0	0.0
3	C	13798284	T	NA	homo	5	0	5	0.0	1.0	0.0	0.0
3	A	13799063	G	NA	homo	5	5	0	0.0	0.0	0.0	1.0
3	G	13799173	T	NA	homo	36	36	0	0.0	0.972222222222	0.0	0.0277777777778
3	T	13799283	C	NA	homo	7	6	1	0.0	0.0	1.0	0.0
3	G	13835252	T	NA	homo	470	470	0	0.00212765957447	0.910638297872	0.0	0.0872340425532
3	A	13845010	G	NA	homo	23	13	10	0.0869565217391	0.0	0.0	0.913043478261
3	A	13861657	T	NA	homo	10	10	0	0.1	0.9	0.0	0.0
3	T	13867029	G	NA	homo	5	5	0	0.0	0.0	0.0	1.0
3	A	13867376	G	NA	homo	10	0	10	0.1	0.0	0.0	0.9
3	T	13876619	C	NA	homo	10	1	9	0.0	0.0	1.0	0.0
3	A	14129428	G	NA	homo	7	0	7	0.0	0.0	0.0	1.0
3	A	14145017	G	NA	homo	5	0	5	0.0	0.0	0.0	1.0
3	C	14172543	T	NA	homo	11	0	11	0.0	0.909090909091	0.0909090909091	0.0
3	T	14175044	G	NA	homo	9	3	6	0.0	0.0	0.0	1.0
3	G	14178831	A	NA	homo	7	7	0	1.0	0.0	0.0	0.0
3	G	14183940	A	NA	homo	24	24	0	0.916666666667	0.0	0.0	0.0833333333333
3	A	14184788	T	NA	homo	14	6	8	0.0	1.0	0.0	0.0
3	G	14189590	T	NA	homo	14	14	0	0.0	0.928571428571	0.0	0.0714285714286
3	C	14480731	T	NA	homo	10	0	10	0.0	1.0	0.0	0.0
3	T	14798288	G	NA	homo	22	22	0	0.0	0.0454545454545	0.0	0.954545454545
3	C	14798568	A	NA	homo	35	0	35	1.0	0.0	0.0	0.0
3	C	15145417	T	NA	homo	15	0	15	0.0	0.933333333333	0.0666666666667	0.0
3	G	15345855	T	NA	homo	35	35	0	0.0	0.942857142857	0.0	0.0571428571429
3	G	15345865	A	NA	homo	61	61	0	0.950819672131	0.0	0.0	0.0491803278689
3	T	15414808	G	NA	homo	12	8	4	0.0	0.0833333333333	0.0	0.916666666667
3	C	15415106	T	NA	homo	5	0	5	0.0	1.0	0.0	0.0
3	C	15415115	A	NA	homo	6	0	6	1.0	0.0	0.0	0.0
3	G	15427852	T	NA	homo	12	12	0	0.0	1.0	0.0	0.0
3	A	15587936	G	NA	homo	64	6	58	0.0625	0.015625	0.0	0.921875
3	A	16221195	C	NA	homo	5	0	5	0.0	0.0	1.0	0.0
3	T	16604609	A	NA	homo	70	16	54	0.971428571429	0.0285714285714	0.0	0.0
3	G	17219765	T	NA	homo	11	11	0	0.0	0.909090909091	0.0	0.0909090909091
3	G	17400619	A	NA	homo	32	32	0	0.9375	0.0	0.0	0.0625
3	C	17741174	A	NA	homo	89	0	89	0.932584269663	0.0	0.0674157303371	0.0
3	C	18959121	A	NA	homo	13	0	13	0.923076923077	0.0	0.0769230769231	0.0
3	A	19206873	T	NA	homo	10	4	6	0.0	1.0	0.0	0.0
3	A	19206874	T	NA	homo	10	4	6	0.0	1.0	0.0	0.0
3	A	19249245	T	NA	homo	7	7	0	0.0	1.0	0.0	0.0
3	G	19287314	T	NA	homo	78	78	0	0.0	0.910256410256	0.0	0.0897435897436
3	T	19996521	C	NA	homo	9	0	9	0.0	0.0	1.0	0.0
3	T	19996523	C	NA	homo	10	0	10	0.0	0.1	0.9	0.0
3	C	20361209	A	NA	homo	12	0	12	0.916666666667	0.0	0.0833333333333	0.0
3	G	21540022	T	NA	homo	27	27	0	0.0	0.962962962963	0.0	0.037037037037
3	T	21612325	C	NA	homo	144	136	8	0.0	0.0972222222222	0.902777777778	0.0
4	A	79903	T	NA	homo	16	14	2	0.0625	0.9375	0.0	0.0
4	G	410423	C	NA	homo	8	8	0	0.0	0.0	1.0	0.0
4	C	712349	T	NA	homo	10	0	10	0.0	1.0	0.0	0.0
4	C	1116956	A	NA	homo	7	0	7	1.0	0.0	0.0	0.0
4	G	1359536	T	NA	homo	7	7	0	0.0	1.0	0.0	0.0
4	G	1659975	T	NA	homo	5	5	0	0.0	1.0	0.0	0.0
4	T	1660117	A	NA	homo	14	14	0	0.928571428571	0.0714285714286	0.0	0.0
4	A	1660118	T	NA	homo	14	14	0	0.0	1.0	0.0	0.0
4	A	1660121	G	NA	homo	14	14	0	0.0	0.0	0.0	1.0
4	G	1732991	A	NA	homo	35	35	0	0.942857142857	0.0	0.0	0.0571428571429
4	A	1842689	T	NA	homo	46	41	5	0.0652173913043	0.934782608696	0.0	0.0
4	A	1944324	G	NA	homo	9	4	5	0.0	0.0	0.0	1.0
4	A	2596807	G	NA	homo	953	27	926	0.0398740818468	0.0	0.0	0.960125918153
4	T	2596813	G	NA	homo	962	35	927	0.0010395010395	0.0561330561331	0.0010395010395	0.941787941788
4	A	2596816	G	NA	homo	962	35	927	0.049896049896	0.0	0.0	0.950103950104
4	A	2596817	G	NA	homo	960	34	926	0.0489583333333	0.0	0.0	0.951041666667
4	A	3217386	G	NA	homo	11	0	11	0.0909090909091	0.0	0.0	0.909090909091
4	A	3251916	C	NA	homo	29	0	29	0.0689655172414	0.0	0.931034482759	0.0
4	T	3258518	C	NA	homo	23	0	23	0.0	0.0434782608696	0.95652173913	0.0
4	A	3807148	T	NA	homo	29	29	0	0.0	1.0	0.0	0.0
4	G	3976358	A	NA	homo	10	10	0	0.9	0.0	0.0	0.1
4	G	3981137	T	NA	homo	15	15	0	0.0	0.933333333333	0.0	0.0666666666667
4	T	4372217	C	NA	homo	5	5	0	0.0	0.0	1.0	0.0
4	C	4797839	T	NA	homo	184	0	184	0.0	0.902173913043	0.0978260869565	0.0
4	T	5498103	A	NA	homo	25	13	12	1.0	0.0	0.0	0.0
4	T	5564475	G	NA	homo	343	339	4	0.0116618075802	0.064139941691	0.0	0.924198250729
4	T	5640793	A	NA	homo	14	12	2	1.0	0.0	0.0	0.0
4	C	6400590	T	NA	homo	28	0	28	0.0	0.964285714286	0.0357142857143	0.0
4	C	6880162	T	NA	homo	14	0	14	0.0	1.0	0.0	0.0
4	A	7063849	T	NA	homo	24	22	2	0.0416666666667	0.916666666667	0.0416666666667	0.0
4	C	7234599	A	NA	homo	10	0	10	0.9	0.0	0.1	0.0
4	G	7312939	T	NA	homo	40	40	0	0.0	0.95	0.0	0.05
4	C	7375162	A	NA	homo	11	0	11	1.0	0.0	0.0	0.0
4	G	7375201	T	NA	homo	5	5	0	0.0	1.0	0.0	0.0
4	T	7664836	A	NA	homo	20	5	15	1.0	0.0	0.0	0.0
4	T	7750309	C	NA	homo	276	265	11	0.0	0.0507246376812	0.949275362319	0.0
4	T	7750315	C	NA	homo	273	266	7	0.0	0.043956043956	0.956043956044	0.0
4	G	7977378	A	NA	homo	14	14	0	0.928571428571	0.0	0.0	0.0714285714286
4	C	8004203	A	NA	homo	43	0	43	0.976744186047	0.0	0.0232558139535	0.0
4	T	8413309	A	NA	homo	17	14	3	1.0	0.0	0.0	0.0
4	C	8577469	A	NA	homo	22	0	22	1.0	0.0	0.0	0.0
4	A	8604847	G	NA	homo	321	2	319	0.0560747663551	0.0	0.0	0.943925233645
4	G	8639874	A	NA	homo	20	20	0	1.0	0.0	0.0	0.0
4	A	8641667	C	NA	homo	21	0	21	0.0	0.0	1.0	0.0
4	C	8648431	T	NA	homo	15	0	15	0.0	1.0	0.0	0.0
4	T	8699122	A	NA	homo	15	1	14	0.933333333333	0.0666666666667	0.0	0.0
4	T	8749978	G	NA	homo	61	48	13	0.0491803278689	0.0327868852459	0.0	0.918032786885
4	A	8768570	G	NA	homo	9	4	5	0.0	0.0	0.0	1.0
4	A	8774846	T	NA	homo	6	0	6	0.0	1.0	0.0	0.0
4	C	8966566	A	NA	homo	5	0	5	1.0	0.0	0.0	0.0
4	C	8976535	T	NA	homo	11	0	11	0.0	1.0	0.0	0.0
4	C	8980227	T	NA	homo	14	0	14	0.0	1.0	0.0	0.0
4	G	8985995	A	NA	homo	20	20	0	1.0	0.0	0.0	0.0
4	G	8985997	A	NA	homo	20	20	0	1.0	0.0	0.0	0.0
4	T	8987511	A	NA	homo	8	2	6	1.0	0.0	0.0	0.0
4	T	9032472	A	NA	homo	38	12	26	0.973684210526	0.0263157894737	0.0	0.0
4	A	9032477	T	NA	homo	27	10	17	0.037037037037	0.962962962963	0.0	0.0
4	T	9032478	A	NA	homo	27	10	17	0.925925925926	0.037037037037	0.037037037037	0.0
4	C	9040940	A	NA	homo	5	0	5	1.0	0.0	0.0	0.0
4	C	9040941	A	NA	homo	5	0	5	1.0	0.0	0.0	0.0
4	T	9044634	A	NA	homo	24	23	1	0.958333333333	0.0416666666667	0.0	0.0
4	T	9044854	A	NA	homo	33	0	33	0.969696969697	0.030303030303	0.0	0.0
4	T	9046795	A	NA	homo	42	12	30	0.952380952381	0.047619047619	0.0	0.0
4	T	9052523	A	NA	homo	16	1	15	0.9375	0.0625	0.0	0.0
4	T	9052524	A	NA	homo	16	1	15	0.9375	0.0625	0.0	0.0
4	T	9052525	A	NA	homo	16	1	15	0.9375	0.0625	0.0	0.0
4	T	9052526	A	NA	homo	16	1	15	0.9375	0.0625	0.0	0.0
4	C	9053608	A	NA	homo	34	0	34	1.0	0.0	0.0	0.0
4	A	9054559	T	NA	homo	16	14	2	0.0	1.0	0.0	0.0
4	A	9108404	T	NA	homo	9	1	8	0.0	1.0	0.0	0.0
4	G	9113205	T	NA	homo	9	9	0	0.0	1.0	0.0	0.0
4	G	9136941	A	NA	homo	54	54	0	1.0	0.0	0.0	0.0
4	T	9139901	A	NA	homo	29	6	23	0.965517241379	0.0344827586207	0.0	0.0
4	C	9182859	T	NA	homo	18	0	18	0.0	1.0	0.0	0.0
4	C	9184463	T	NA	homo	5	0	5	0.0	1.0	0.0	0.0
4	C	9192480	T	NA	homo	20	0	20	0.0	0.95	0.05	0.0
4	G	9226788	T	NA	homo	20	20	0	0.0	0.95	0.05	0.0
4	G	9227407	A	NA	homo	15	15	0	0.933333333333	0.0	0.0	0.0666666666667
4	C	9234778	T	NA	homo	16	0	16	0.0	0.9375	0.0625	0.0
4	T	9254727	A	NA	homo	13	5	8	1.0	0.0	0.0	0.0
4	A	9259176	T	NA	homo	11	11	0	0.0	1.0	0.0	0.0
4	G	9313806	T	NA	homo	31	31	0	0.0	0.935483870968	0.0	0.0645161290323
4	C	9332167	T	NA	homo	39	0	39	0.025641025641	0.948717948718	0.025641025641	0.0
4	T	9332168	C	NA	homo	41	2	39	0.0	0.0731707317073	0.926829268293	0.0
4	C	9333812	A	NA	homo	17	0	17	1.0	0.0	0.0	0.0
4	C	9333813	T	NA	homo	17	0	17	0.0	1.0	0.0	0.0
4	T	9346562	A	NA	homo	24	19	5	1.0	0.0	0.0	0.0
4	C	9346563	A	NA	homo	5	0	5	1.0	0.0	0.0	0.0
4	C	9438354	T	NA	homo	6	0	6	0.0	1.0	0.0	0.0
4	C	9440474	A	NA	homo	5	0	5	1.0	0.0	0.0	0.0
4	G	9440646	T	NA	homo	10	10	0	0.0	1.0	0.0	0.0
4	A	9444783	T	NA	homo	7	0	7	0.0	1.0	0.0	0.0
4	C	9509127	A	NA	homo	73	0	73	0.931506849315	0.013698630137	0.0547945205479	0.0
4	A	9661410	T	NA	homo	94	1	93	0.0106382978723	0.989361702128	0.0	0.0
4	C	9720647	T	NA	homo	8	0	8	0.0	1.0	0.0	0.0
4	C	9888942	T	NA	homo	10	0	10	0.0	1.0	0.0	0.0
4	C	9888943	T	NA	homo	10	0	10	0.0	1.0	0.0	0.0
4	C	9914030	T	NA	homo	17	0	17	0.0	1.0	0.0	0.0
4	C	10025581	A	NA	homo	21	0	21	1.0	0.0	0.0	0.0
4	A	10025653	T	NA	homo	17	17	0	0.0	1.0	0.0	0.0
4	C	10033983	T	NA	homo	50	0	50	0.0	1.0	0.0	0.0
4	A	10034012	C	NA	homo	23	1	22	0.0	0.0434782608696	0.95652173913	0.0
4	A	10034015	T	NA	homo	23	1	22	0.0	1.0	0.0	0.0
4	G	10041850	T	NA	homo	10	10	0	0.0	1.0	0.0	0.0
4	C	10041852	A	NA	homo	10	0	10	1.0	0.0	0.0	0.0
4	A	10044453	T	NA	homo	14	5	9	0.0714285714286	0.928571428571	0.0	0.0
4	T	10533037	G	NA	homo	11	11	0	0.0	0.0909090909091	0.0	0.909090909091
4	G	10951982	T	NA	homo	55	55	0	0.0181818181818	0.927272727273	0.0	0.0545454545455
4	G	10969986	A	NA	homo	31	31	0	0.903225806452	0.0	0.0	0.0967741935484
4	G	10969987	A	NA	homo	31	31	0	1.0	0.0	0.0	0.0
4	T	10971875	A	NA	homo	17	16	1	1.0	0.0	0.0	0.0
4	G	11416038	A	NA	homo	70	70	0	0.985714285714	0.0142857142857	0.0	0.0
4	G	12087293	T	NA	homo	11	11	0	0.0	1.0	0.0	0.0
4	G	12627917	A	NA	homo	5	5	0	1.0	0.0	0.0	0.0
4	G	13369937	T	NA	homo	57	57	0	0.0	0.929824561404	0.0175438596491	0.0526315789474
4	C	13858608	A	NA	homo	17	0	17	0.941176470588	0.0	0.0	0.0588235294118
4	G	15906632	A	NA	homo	6	6	0	1.0	0.0	0.0	0.0
4	G	15936068	T	NA	homo	12	12	0	0.0	0.916666666667	0.0	0.0833333333333
4	C	17276565	A	NA	homo	10	0	10	1.0	0.0	0.0	0.0
4	C	17276567	A	NA	homo	10	0	10	1.0	0.0	0.0	0.0
4	G	17361414	A	NA	homo	15	15	0	1.0	0.0	0.0	0.0
4	A	17371720	T	NA	homo	24	24	0	0.0	0.916666666667	0.0833333333333	0.0
4	C	17398128	A	NA	homo	21	0	21	1.0	0.0	0.0	0.0
4	T	17768081	G	NA	homo	98	93	5	0.0	0.0816326530612	0.0	0.918367346939
4	A	17954242	G	NA	homo	245	5	240	0.0979591836735	0.0	0.0	0.902040816327
5	C	14965	A	NA	homo	8	0	8	1.0	0.0	0.0	0.0
5	C	122110	T	NA	homo	35	0	35	0.0571428571429	0.942857142857	0.0	0.0
5	C	392642	A	NA	homo	12	0	12	1.0	0.0	0.0	0.0
5	G	1038595	T	NA	homo	11	11	0	0.0	1.0	0.0	0.0
5	G	1038596	T	NA	homo	11	11	0	0.0	1.0	0.0	0.0
5	C	1097773	T	NA	homo	24	0	24	0.0	1.0	0.0	0.0
5	G	1097879	T	NA	homo	6	6	0	0.0	1.0	0.0	0.0
5	G	1097883	T	NA	homo	6	6	0	0.0	1.0	0.0	0.0
5	C	1119533	T	NA	homo	248	0	248	0.0	0.915322580645	0.0846774193548	0.0
5	G	2823561	T	NA	homo	6	6	0	0.0	1.0	0.0	0.0
5	A	2848839	T	NA	homo	34	12	22	0.0	1.0	0.0	0.0
5	A	2906921	T	NA	homo	16	11	5	0.0625	0.9375	0.0	0.0
5	G	3406902	T	NA	homo	10	10	0	0.0	0.9	0.1	0.0
5	G	3461408	A	NA	homo	181	181	0	0.939226519337	0.0110497237569	0.0	0.0497237569061
5	A	3506581	C	NA	homo	33	0	33	0.0	0.0	1.0	0.0
5	A	3506583	C	NA	homo	33	0	33	0.0	0.0	1.0	0.0
5	A	3506659	T	NA	homo	14	0	14	0.0	1.0	0.0	0.0
5	T	3576884	C	NA	homo	53	0	53	0.0	0.0	1.0	0.0
5	A	3576919	T	NA	homo	25	1	24	0.08	0.92	0.0	0.0
5	C	3576921	A	NA	homo	25	0	25	0.92	0.0	0.08	0.0
5	G	3857250	T	NA	homo	5	5	0	0.0	1.0	0.0	0.0
5	A	4037492	G	NA	homo	2082	25	2057	0.0254562920269	0.0	0.0	0.974543707973
5	A	4037498	G	NA	homo	2080	23	2057	0.0235576923077	0.0	0.0	0.976442307692
5	A	4037508	G	NA	homo	2082	25	2057	0.0240153698367	0.0	0.0	0.975984630163
5	G	4445228	T	NA	homo	8	8	0	0.0	1.0	0.0	0.0
5	A	4817295	G	NA	homo	102	3	99	0.0980392156863	0.0	0.0	0.901960784314
5	G	4896799	A	NA	homo	17	17	0	1.0	0.0	0.0	0.0
5	G	4978360	A	NA	homo	5	5	0	1.0	0.0	0.0	0.0
5	T	7161843	C	NA	homo	2257	2251	6	0.0	0.00841825431989	0.99158174568	0.0
5	C	7338427	A	NA	homo	35	0	35	0.914285714286	0.0	0.0857142857143	0.0
5	T	7534816	C	NA	homo	328	320	8	0.0	0.0609756097561	0.939024390244	0.0
5	C	8618727	A	NA	homo	16	0	16	0.9375	0.0	0.0625	0.0
5	A	9430929	G	NA	homo	333	4	329	0.0600600600601	0.0	0.0	0.93993993994
5	A	9430932	G	NA	homo	335	5	330	0.0746268656716	0.0	0.0	0.925373134328
5	A	9430935	G	NA	homo	335	5	330	0.0626865671642	0.0	0.0	0.937313432836
5	A	9972160	T	NA	homo	88	3	85	0.0681818181818	0.909090909091	0.0227272727273	0.0
5	G	10214636	A	NA	homo	22	22	0	1.0	0.0	0.0	0.0
5	T	10532347	G	NA	homo	80	73	7	0.0	0.0875	0.0	0.9125
5	A	11194436	T	NA	homo	13	9	4	0.0	1.0	0.0	0.0
5	A	11194437	T	NA	homo	13	9	4	0.0	1.0	0.0	0.0
5	T	11202827	A	NA	homo	9	8	1	1.0	0.0	0.0	0.0
5	A	11205202	G	NA	homo	5	0	5	0.0	0.0	0.0	1.0
5	G	11210017	A	NA	homo	30	30	0	1.0	0.0	0.0	0.0
5	G	11210700	T	NA	homo	30	30	0	0.0	0.966666666667	0.0	0.0333333333333
5	C	11210707	A	NA	homo	8	0	8	1.0	0.0	0.0	0.0
5	C	11210712	A	NA	homo	8	0	8	1.0	0.0	0.0	0.0
5	C	11210734	A	NA	homo	15	0	15	1.0	0.0	0.0	0.0
5	G	11217844	A	NA	homo	10	10	0	0.9	0.0	0.0	0.1
5	A	11222902	C	NA	homo	56	2	54	0.0	0.0357142857143	0.964285714286	0.0
5	C	11227054	T	NA	homo	26	0	26	0.0	1.0	0.0	0.0
5	C	11228122	G	NA	homo	9	0	9	0.0	0.0	0.0	1.0
5	C	11251711	A	NA	homo	5	0	5	1.0	0.0	0.0	0.0
5	T	11645736	C	NA	homo	49	1	48	0.0	0.0	1.0	0.0
5	C	11692728	T	NA	homo	5	0	5	0.0	1.0	0.0	0.0
5	T	11791535	A	NA	homo	93	90	3	0.913978494624	0.0860215053763	0.0	0.0
5	C	11829718	A	NA	homo	10	0	10	0.9	0.0	0.1	0.0
5	C	11865370	A	NA	homo	12	0	12	0.916666666667	0.0	0.0833333333333	0.0
5	C	11940727	A	NA	homo	9	0	9	1.0	0.0	0.0	0.0
5	T	12051630	C	NA	homo	1531	1523	8	0.000653167864141	0.0542129327237	0.945133899412	0.0
5	T	12141420	C	NA	homo	9	9	0	0.0	0.0	1.0	0.0
5	G	12495290	C	NA	homo	9	9	0	0.0	0.0	1.0	0.0
5	C	12805156	T	NA	homo	22	0	22	0.0	0.954545454545	0.0454545454545	0.0
5	A	12805502	T	NA	homo	5	5	0	0.0	1.0	0.0	0.0
5	T	12805503	G	NA	homo	5	5	0	0.0	0.0	0.0	1.0
5	C	12807006	T	NA	homo	6	0	6	0.0	1.0	0.0	0.0
5	A	12807967	G	NA	homo	26	2	24	0.0769230769231	0.0	0.0	0.923076923077
5	A	12808087	G	NA	homo	17	5	12	0.0588235294118	0.0	0.0	0.941176470588
5	A	12808588	G	NA	homo	40	0	40	0.075	0.0	0.0	0.925
5	A	12809693	G	NA	homo	31	2	29	0.0967741935484	0.0	0.0	0.903225806452
5	C	12815238	A	NA	homo	5	0	5	1.0	0.0	0.0	0.0
5	A	12815307	G	NA	homo	20	11	9	0.05	0.0	0.0	0.95
5	G	12818449	A	NA	homo	7	7	0	1.0	0.0	0.0	0.0
5	T	12822730	G	NA	homo	8	6	2	0.0	0.0	0.0	1.0
5	T	12824587	A	NA	homo	87	4	83	0.919540229885	0.0804597701149	0.0	0.0
5	A	12825408	G	NA	homo	13	1	12	0.0769230769231	0.0	0.0	0.923076923077
5	A	12826154	G	NA	homo	26	1	25	0.0769230769231	0.0	0.0	0.923076923077
5	A	12826274	G	NA	homo	15	5	10	0.0666666666667	0.0	0.0	0.933333333333
5	A	12826649	G	NA	homo	25	1	24	0.04	0.0	0.0	0.96
5	A	12833090	G	NA	homo	27	6	21	0.0740740740741	0.0	0.0	0.925925925926
5	A	12833719	G	NA	homo	7	3	4	0.0	0.0	0.0	1.0
5	A	12846921	T	NA	homo	5	2	3	0.0	1.0	0.0	0.0
5	A	12846937	G	NA	homo	20	5	15	0.1	0.0	0.0	0.9
5	C	12847125	T	NA	homo	23	0	23	0.0	0.913043478261	0.0869565217391	0.0
5	A	12847471	T	NA	homo	11	8	3	0.0	1.0	0.0	0.0
5	C	12849343	T	NA	homo	9	0	9	0.0	1.0	0.0	0.0
5	A	12849571	G	NA	homo	20	1	19	0.1	0.0	0.0	0.9
5	T	12852657	C	NA	homo	10	1	9	0.0	0.1	0.9	0.0
5	A	12858026	G	NA	homo	30	18	12	0.1	0.0	0.0	0.9
5	G	12860122	T	NA	homo	5	5	0	0.0	1.0	0.0	0.0
5	T	12861461	G	NA	homo	8	6	2	0.0	0.0	0.0	1.0
5	T	12865147	C	NA	homo	9	8	1	0.0	0.0	1.0	0.0
5	A	12865657	G	NA	homo	5	5	0	0.0	0.0	0.0	1.0
5	T	12867306	A	NA	homo	105	7	98	0.914285714286	0.0666666666667	0.0190476190476	0.0
5	T	12867307	A	NA	homo	106	8	98	0.915094339623	0.0566037735849	0.0283018867925	0.0
5	T	12867329	C	NA	homo	65	8	57	0.0	0.0923076923077	0.907692307692	0.0
5	A	12867960	G	NA	homo	13	4	9	0.0769230769231	0.0	0.0	0.923076923077
5	T	12868508	C	NA	homo	12	12	0	0.0	0.0	1.0	0.0
5	A	12868873	G	NA	homo	32	0	32	0.03125	0.0	0.0	0.96875
5	A	12868993	G	NA	homo	14	13	1	0.0714285714286	0.0	0.0	0.928571428571
5	T	12881557	C	NA	homo	35	24	11	0.0285714285714	0.0571428571429	0.914285714286	0.0
5	T	13045642	A	NA	homo	23	1	22	0.913043478261	0.0869565217391	0.0	0.0
5	A	13581401	T	NA	homo	41	41	0	0.0975609756098	0.90243902439	0.0	0.0
5	T	14039139	C	NA	homo	8	8	0	0.0	0.0	1.0	0.0
5	T	14039145	C	NA	homo	9	9	0	0.0	0.0	1.0	0.0
5	G	14327193	A	NA	homo	47	47	0	0.957446808511	0.0	0.0	0.0425531914894
5	C	14911419	A	NA	homo	49	0	49	0.938775510204	0.0	0.0612244897959	0.0
5	C	15071189	A	NA	homo	5	0	5	1.0	0.0	0.0	0.0
5	G	15730109	T	NA	homo	7	7	0	0.0	1.0	0.0	0.0
5	G	15963127	T	NA	homo	5	5	0	0.0	1.0	0.0	0.0
5	G	16110189	T	NA	homo	42	42	0	0.0	0.904761904762	0.0	0.0952380952381
5	C	16256555	A	NA	homo	52	0	52	0.903846153846	0.0384615384615	0.0576923076923	0.0
5	G	16316242	T	NA	homo	250	250	0	0.0	0.98	0.0	0.02
5	T	16663815	C	NA	homo	745	739	6	0.0	0.0362416107383	0.963758389262	0.0
5	T	16663823	C	NA	homo	702	697	5	0.0	0.031339031339	0.968660968661	0.0
5	A	18200036	T	NA	homo	29	27	2	0.0344827586207	0.965517241379	0.0	0.0
5	C	20992128	A	NA	homo	46	0	46	0.913043478261	0.0	0.0652173913043	0.0217391304348
5	T	21046446	A	NA	homo	6	4	2	1.0	0.0	0.0	0.0
5	G	22187595	A	NA	homo	62	62	0	0.903225806452	0.0	0.0	0.0967741935484
5	G	22814942	T	NA	homo	76	76	0	0.0	0.907894736842	0.0	0.0921052631579
5	G	23345588	T	NA	homo	51	51	0	0.0	0.901960784314	0.0	0.0980392156863
5	C	24224925	A	NA	homo	5	0	5	1.0	0.0	0.0	0.0
5	C	24740986	A	NA	homo	7	0	7	1.0	0.0	0.0	0.0
5	C	25365666	T	NA	homo	27	0	27	0.0	0.925925925926	0.0740740740741	0.0
5	A	25448320	T	NA	homo	187	91	96	0.0641711229947	0.914438502674	0.0160427807487	0.00534759358289
5	T	25485254	G	NA	homo	309	287	22	0.0	0.0873786407767	0.00323624595469	0.909385113269
