# Supplementary material for: MethGo: a comprehensive tool for analyzing whole-genome bisulfite sequencing data
Source: BMC Genomics. 2015 Dec 9;16(Suppl 12):S11. doi: 10.1186/1471-2164-16-S12-S11 (PMC4682368; doi:10.1186/1471-2164-16-S12-S11)
Supplement: Additional file 7 — Heterozygous SNPs. This file contains heterozygous SNP calling of WT Arabidopsis. [file 1471-2164-16-S12-S11-S7.txt]

1	A	1064	A	C	het	5	1	4	0.6	0.0	0.4	0.0
1	A	42811	A	G	het	61	4	57	0.540983606557	0.0	0.0	0.459016393443
1	A	81790	A	G	het	86	76	10	0.581395348837	0.0116279069767	0.0	0.406976744186
1	C	142600	C	A	het	6	0	6	0.5	0.0	0.5	0.0
1	G	160727	T	G	het	5	5	0	0.0	0.6	0.0	0.4
1	G	187316	G	A	het	13	13	0	0.461538461538	0.0769230769231	0.0	0.461538461538
1	G	193063	G	T	het	5	5	0	0.0	0.4	0.0	0.6
1	C	199368	C	A	het	5	0	5	0.4	0.0	0.6	0.0
1	C	218183	A	C	het	23	0	23	0.521739130435	0.0	0.478260869565	0.0
1	T	230560	T	C	het	15	12	3	0.0	0.533333333333	0.4	0.0666666666667
1	T	288088	C	T	het	48	34	14	0.0	0.416666666667	0.583333333333	0.0
1	T	292307	C	T	het	278	6	272	0.0	0.474820143885	0.525179856115	0.0
1	G	324216	T	G	het	14	14	0	0.0	0.5	0.0	0.5
1	C	386819	C	A	het	6	0	6	0.5	0.0	0.5	0.0
1	G	446748	T	G	het	6	6	0	0.0	0.5	0.0	0.5
1	C	451049	C	A	het	5	0	5	0.4	0.0	0.6	0.0
1	G	454410	T	G	het	6	6	0	0.0	0.5	0.0	0.5
1	T	468575	T	C	het	23	22	1	0.0	0.521739130435	0.478260869565	0.0
1	T	468581	C	T	het	22	21	1	0.0	0.454545454545	0.545454545455	0.0
1	C	492887	C	A	het	5	0	5	0.4	0.0	0.6	0.0
1	G	505638	T	G	het	5	5	0	0.0	0.6	0.0	0.4
1	A	511611	G	A	het	47	32	15	0.468085106383	0.0	0.0	0.531914893617
1	T	511612	A	T	het	46	32	14	0.521739130435	0.45652173913	0.0	0.0217391304348
1	A	514827	A	G	het	7	3	4	0.571428571429	0.0	0.0	0.428571428571
1	T	549936	T	C	het	5	2	3	0.0	0.6	0.4	0.0
1	T	550118	T	C	het	9	6	3	0.0	0.555555555556	0.444444444444	0.0
1	G	580965	T	G	het	6	6	0	0.0	0.5	0.0	0.5
1	G	588563	G	T	het	5	5	0	0.0	0.4	0.0	0.6
1	G	598897	T	G	het	10	10	0	0.0	0.6	0.0	0.4
1	A	688240	G	A	het	58	10	48	0.5	0.0	0.0	0.5
1	G	699732	T	G	het	16	16	0	0.0	0.5	0.0	0.5
1	T	704908	T	C	het	49	44	5	0.0	0.571428571429	0.428571428571	0.0
1	A	705941	A	G	het	23	2	21	0.565217391304	0.0	0.0	0.434782608696
1	G	714327	G	T	het	7	7	0	0.0	0.428571428571	0.0	0.571428571429
1	G	744088	G	A	het	10	10	0	0.5	0.0	0.0	0.5
1	A	755076	A	G	het	47	10	37	0.574468085106	0.0	0.0	0.425531914894
1	A	755077	A	G	het	48	10	38	0.583333333333	0.0	0.0	0.416666666667
1	C	755080	C	T	het	43	0	43	0.0	0.46511627907	0.53488372093	0.0
1	G	768138	G	T	het	7	7	0	0.0	0.428571428571	0.0	0.571428571429
1	T	782659	C	T	het	14	2	12	0.0	0.428571428571	0.571428571429	0.0
1	G	791612	G	A	het	9	9	0	0.444444444444	0.0	0.0	0.555555555556
1	C	795006	C	A	het	5	0	5	0.4	0.0	0.6	0.0
1	A	816936	A	G	het	5	5	0	0.6	0.0	0.0	0.4
1	T	850730	C	T	het	104	70	34	0.0	0.490384615385	0.509615384615	0.0
1	C	866050	T	C	het	18	0	18	0.0	0.555555555556	0.444444444444	0.0
1	C	880384	C	A	het	6	0	6	0.5	0.0	0.5	0.0
1	C	893252	C	A	het	17	0	17	0.411764705882	0.0	0.588235294118	0.0
1	A	965908	A	G	het	15	9	6	0.6	0.0	0.0	0.4
1	A	965909	A	T	het	15	9	6	0.6	0.4	0.0	0.0
1	T	975888	A	T	het	39	11	28	0.538461538462	0.461538461538	0.0	0.0
1	C	1001732	A	C	het	5	0	5	0.6	0.0	0.4	0.0
1	A	1102642	A	T	het	25	17	8	0.56	0.44	0.0	0.0
1	G	1107318	T	G	het	9	9	0	0.0	0.555555555556	0.0	0.444444444444
1	C	1107915	C	A	het	14	0	14	0.5	0.0	0.5	0.0
1	C	1120298	C	A	het	5	0	5	0.4	0.0	0.6	0.0
1	C	1183468	C	A	het	5	0	5	0.4	0.2	0.4	0.0
1	C	1209159	A	C	het	7	0	7	0.571428571429	0.0	0.428571428571	0.0
1	T	1226904	T	C	het	5	4	1	0.0	0.6	0.4	0.0
1	A	1270920	A	G	het	40	11	29	0.55	0.0	0.0	0.45
1	T	1288000	T	C	het	63	35	28	0.0	0.507936507937	0.492063492063	0.0
1	T	1288001	T	C	het	61	34	27	0.0	0.508196721311	0.491803278689	0.0
1	T	1288004	T	C	het	63	34	29	0.0	0.52380952381	0.47619047619	0.0
1	T	1288007	T	C	het	65	34	31	0.0	0.538461538462	0.461538461538	0.0
1	T	1288141	C	T	het	29	21	8	0.0	0.448275862069	0.551724137931	0.0
1	T	1288147	T	C	het	25	20	5	0.0	0.52	0.48	0.0
1	A	1291448	G	A	het	41	7	34	0.487804878049	0.0	0.0	0.512195121951
1	G	1335911	T	G	het	5	5	0	0.0	0.6	0.0	0.4
1	A	1358858	G	A	het	48	35	13	0.4375	0.0	0.0	0.5625
1	T	1387659	T	C	het	25	21	4	0.0	0.6	0.4	0.0
1	G	1401287	T	G	het	7	7	0	0.0	0.571428571429	0.0	0.428571428571
1	G	1462151	G	T	het	5	5	0	0.0	0.4	0.0	0.6
1	C	1468849	A	C	het	5	0	5	0.6	0.0	0.4	0.0
1	C	1468851	A	C	het	5	0	5	0.6	0.0	0.4	0.0
1	G	1474783	G	T	het	5	5	0	0.0	0.4	0.0	0.6
1	G	1535492	G	A	het	5	5	0	0.4	0.0	0.0	0.6
1	T	1544786	T	G	het	10	5	5	0.0	0.6	0.0	0.4
1	G	1592620	T	G	het	7	7	0	0.0	0.571428571429	0.0	0.428571428571
1	G	1625204	G	T	het	5	5	0	0.0	0.4	0.0	0.6
1	G	1715764	G	T	het	53	53	0	0.0	0.433962264151	0.0	0.566037735849
1	G	1770811	A	G	het	14	14	0	0.571428571429	0.0	0.0	0.428571428571
1	C	1810190	C	A	het	5	0	5	0.4	0.0	0.6	0.0
1	A	1994423	G	A	het	45	27	18	0.488888888889	0.0	0.0	0.511111111111
1	C	2061090	A	C	het	5	0	5	0.6	0.0	0.4	0.0
1	A	2077170	G	A	het	12	12	0	0.5	0.0	0.0	0.5
1	C	2103225	A	C	het	5	0	5	0.6	0.0	0.4	0.0
1	A	2113469	A	G	het	100	34	66	0.53	0.0	0.0	0.47
1	A	2113476	G	A	het	102	36	66	0.5	0.0	0.0	0.5
1	T	2115106	T	A	het	26	14	12	0.423076923077	0.576923076923	0.0	0.0
1	C	2123576	T	C	het	10	0	10	0.0	0.5	0.5	0.0
1	A	2188923	A	T	het	5	3	2	0.6	0.4	0.0	0.0
1	C	2237207	A	C	het	7	0	7	0.571428571429	0.0	0.428571428571	0.0
1	C	2237209	A	C	het	7	0	7	0.571428571429	0.0	0.428571428571	0.0
1	C	2248553	C	A	het	12	0	12	0.416666666667	0.0	0.583333333333	0.0
1	G	2257821	T	G	het	6	6	0	0.0	0.5	0.0	0.5
1	T	2273145	C	T	het	39	10	29	0.0	0.410256410256	0.589743589744	0.0
1	A	2321512	A	T	het	28	15	13	0.571428571429	0.428571428571	0.0	0.0
1	G	2377059	T	G	het	6	6	0	0.0	0.5	0.0	0.5
1	G	2466029	T	G	het	12	12	0	0.0	0.5	0.0	0.5
1	G	2477662	G	T	het	7	7	0	0.0	0.428571428571	0.0	0.571428571429
1	A	2513227	G	A	het	13	11	2	0.461538461538	0.0	0.0	0.538461538462
1	A	2530410	A	T	het	40	17	23	0.575	0.425	0.0	0.0
1	A	2649470	A	G	het	57	18	39	0.578947368421	0.0	0.0	0.421052631579
1	T	2757057	T	C	het	7	7	0	0.0	0.571428571429	0.428571428571	0.0
1	C	2813319	C	A	het	5	0	5	0.4	0.0	0.6	0.0
1	G	2815977	T	G	het	6	6	0	0.0	0.5	0.0	0.5
1	A	2824997	A	G	het	40	25	15	0.575	0.0	0.0	0.425
1	T	2904921	T	A	het	5	0	5	0.4	0.6	0.0	0.0
1	T	2908946	T	C	het	60	39	21	0.0	0.533333333333	0.466666666667	0.0
1	T	2950501	T	C	het	40	23	17	0.0	0.575	0.425	0.0
1	T	2957058	T	A	het	94	46	48	0.468085106383	0.521276595745	0.0	0.0106382978723
1	A	2992442	G	A	het	20	4	16	0.5	0.0	0.0	0.5
1	T	3002673	T	C	het	54	42	12	0.0	0.592592592593	0.407407407407	0.0
1	C	3016668	C	T	het	5	0	5	0.0	0.4	0.6	0.0
1	T	3017702	T	C	het	15	12	3	0.0	0.6	0.4	0.0
1	T	3044133	T	C	het	8	4	4	0.0	0.5	0.5	0.0
1	T	3045812	T	C	het	52	26	26	0.0	0.596153846154	0.403846153846	0.0
1	G	3054581	G	T	het	5	5	0	0.0	0.4	0.0	0.6
1	T	3070618	A	T	het	39	26	13	0.564102564103	0.435897435897	0.0	0.0
1	A	3070621	T	A	het	37	25	12	0.405405405405	0.594594594595	0.0	0.0
1	C	3093726	A	C	het	10	0	10	0.6	0.0	0.4	0.0
1	G	3097267	T	G	het	12	12	0	0.0	0.5	0.0833333333333	0.416666666667
1	C	3123518	C	A	het	12	0	12	0.416666666667	0.0	0.583333333333	0.0
1	C	3140745	C	A	het	7	0	7	0.428571428571	0.0	0.571428571429	0.0
1	C	3269595	C	A	het	5	0	5	0.4	0.0	0.6	0.0
1	T	3277091	T	C	het	43	27	16	0.0	0.581395348837	0.418604651163	0.0
1	G	3300529	T	G	het	20	20	0	0.0	0.5	0.0	0.5
1	A	3310605	G	A	het	54	19	35	0.462962962963	0.0	0.0	0.537037037037
1	A	3310610	G	A	het	52	18	34	0.461538461538	0.0	0.0	0.538461538462
1	A	3310613	G	A	het	53	19	34	0.452830188679	0.0	0.0	0.547169811321
1	A	3310614	G	A	het	55	20	35	0.472727272727	0.0	0.0	0.527272727273
1	G	3357428	G	A	het	11	11	0	0.454545454545	0.0	0.0	0.545454545455
1	C	3423238	A	C	het	15	0	15	0.533333333333	0.0	0.466666666667	0.0
1	G	3423280	T	G	het	6	6	0	0.0	0.5	0.0	0.5
1	T	3430128	T	A	het	13	5	8	0.461538461538	0.538461538462	0.0	0.0
1	G	3463600	G	T	het	5	5	0	0.0	0.4	0.0	0.6
1	T	3466985	T	C	het	37	23	14	0.0	0.540540540541	0.459459459459	0.0
1	T	3475093	C	T	het	40	30	10	0.0	0.425	0.575	0.0
1	G	3487502	G	A	het	16	16	0	0.4375	0.0	0.0	0.5625
1	G	3487513	G	A	het	17	17	0	0.411764705882	0.0	0.0	0.588235294118
1	A	3537977	G	A	het	57	23	34	0.438596491228	0.0	0.0	0.561403508772
1	A	3539254	G	A	het	56	21	35	0.410714285714	0.0	0.0	0.589285714286
1	A	3539270	G	A	het	57	19	38	0.456140350877	0.0	0.0	0.543859649123
1	A	3539273	G	A	het	58	19	39	0.448275862069	0.0	0.0	0.551724137931
1	T	3548963	T	A	het	14	6	8	0.5	0.5	0.0	0.0
1	A	3548971	A	G	het	20	5	15	0.6	0.0	0.0	0.4
1	T	3552646	T	C	het	19	7	12	0.0	0.578947368421	0.421052631579	0.0
1	C	3552649	A	C	het	13	0	13	0.538461538462	0.0	0.461538461538	0.0
1	G	3616609	G	T	het	5	5	0	0.0	0.4	0.0	0.6
1	G	3681542	G	A	het	5	5	0	0.4	0.0	0.0	0.6
1	C	3694202	C	A	het	12	0	12	0.416666666667	0.0	0.583333333333	0.0
1	T	3698452	C	T	het	95	81	14	0.0	0.473684210526	0.526315789474	0.0
1	T	3698457	T	C	het	89	73	16	0.0	0.550561797753	0.449438202247	0.0
1	T	3699345	T	C	het	34	23	11	0.0	0.558823529412	0.441176470588	0.0
1	G	3714986	T	G	het	6	6	0	0.0	0.5	0.0	0.5
1	G	3717140	T	G	het	6	6	0	0.0	0.5	0.0	0.5
1	C	3732604	C	T	het	20	0	20	0.0	0.45	0.55	0.0
1	A	3745075	A	G	het	24	6	18	0.583333333333	0.0	0.0	0.416666666667
1	T	3750051	C	T	het	35	30	5	0.0	0.457142857143	0.542857142857	0.0
1	A	3777100	G	A	het	82	19	63	0.426829268293	0.0	0.0	0.573170731707
1	G	3818434	T	G	het	5	5	0	0.0	0.6	0.0	0.4
1	A	3836814	G	A	het	49	9	40	0.489795918367	0.0	0.0	0.510204081633
1	C	3860455	C	A	het	11	0	11	0.454545454545	0.0	0.545454545455	0.0
1	G	3877605	A	G	het	38	38	0	0.578947368421	0.0	0.0	0.421052631579
1	G	3917422	G	A	het	41	41	0	0.463414634146	0.0	0.0	0.536585365854
1	A	3963533	A	G	het	93	2	91	0.548387096774	0.0	0.0	0.451612903226
1	A	3963540	A	G	het	84	2	82	0.511904761905	0.0	0.0	0.488095238095
1	A	3963552	G	A	het	77	3	74	0.454545454545	0.0	0.0	0.545454545455
1	T	3967983	T	C	het	22	20	2	0.0	0.590909090909	0.409090909091	0.0
1	C	3968363	C	A	het	7	0	7	0.428571428571	0.0	0.571428571429	0.0
1	C	4021008	C	A	het	5	0	5	0.4	0.0	0.6	0.0
1	T	4027129	T	C	het	34	18	16	0.0	0.558823529412	0.441176470588	0.0
1	G	4030416	T	G	het	5	5	0	0.0	0.6	0.0	0.4
1	T	4052392	T	C	het	56	36	20	0.0	0.589285714286	0.410714285714	0.0
1	T	4086797	T	C	het	44	29	15	0.0	0.545454545455	0.454545454545	0.0
1	T	4086805	T	C	het	45	27	18	0.0	0.555555555556	0.444444444444	0.0
1	T	4086808	T	C	het	47	28	19	0.0	0.574468085106	0.425531914894	0.0
1	T	4086809	T	C	het	48	28	20	0.0208333333333	0.5625	0.416666666667	0.0
1	T	4107726	T	C	het	25	6	19	0.0	0.6	0.4	0.0
1	A	4116347	T	A	het	68	53	15	0.426470588235	0.573529411765	0.0	0.0
1	G	4129991	G	A	het	9	9	0	0.444444444444	0.0	0.0	0.555555555556
1	C	4137036	C	T	het	11	0	11	0.0	0.454545454545	0.545454545455	0.0
1	T	4147845	T	C	het	56	45	11	0.0	0.553571428571	0.446428571429	0.0
1	A	4159445	G	A	het	30	8	22	0.4	0.0	0.0	0.6
1	A	4159448	G	A	het	31	9	22	0.41935483871	0.0	0.0	0.58064516129
1	A	4159453	G	A	het	32	10	22	0.4375	0.0	0.0	0.5625
1	A	4172575	A	G	het	26	8	18	0.576923076923	0.0	0.0	0.423076923077
1	A	4199073	T	A	het	7	7	0	0.428571428571	0.571428571429	0.0	0.0
1	A	4233826	G	A	het	25	17	8	0.48	0.0	0.0	0.52
1	G	4247436	T	G	het	5	5	0	0.0	0.6	0.0	0.4
1	G	4247439	G	T	het	5	5	0	0.0	0.4	0.0	0.6
1	A	4260387	A	G	het	35	4	31	0.542857142857	0.0	0.0	0.457142857143
1	A	4260408	C	A	het	57	9	48	0.491228070175	0.0	0.491228070175	0.0175438596491
1	C	4329452	A	C	het	7	0	7	0.571428571429	0.0	0.428571428571	0.0
1	G	4385908	G	T	het	5	5	0	0.0	0.4	0.0	0.6
1	C	4438187	C	A	het	7	0	7	0.428571428571	0.0	0.571428571429	0.0
1	C	4439853	C	A	het	19	0	19	0.473684210526	0.0	0.526315789474	0.0
1	T	4461641	T	A	het	30	19	11	0.5	0.5	0.0	0.0
1	G	4489430	G	A	het	9	9	0	0.444444444444	0.0	0.0	0.555555555556
1	C	4517433	C	A	het	6	0	6	0.5	0.0	0.5	0.0
1	T	4528060	G	T	het	59	43	16	0.0	0.406779661017	0.0169491525424	0.576271186441
1	G	4539832	G	T	het	5	5	0	0.0	0.4	0.0	0.6
1	A	4584159	A	C	het	48	23	25	0.5625	0.0	0.4375	0.0
1	T	4594409	T	C	het	35	30	5	0.0	0.6	0.4	0.0
1	C	4610029	C	T	het	13	0	13	0.0	0.461538461538	0.538461538462	0.0
1	T	4618617	C	T	het	17	12	5	0.0	0.411764705882	0.588235294118	0.0
1	T	4642737	C	T	het	31	23	8	0.0	0.483870967742	0.516129032258	0.0
1	A	4643744	A	G	het	29	9	20	0.551724137931	0.0	0.0	0.448275862069
1	G	4673044	G	T	het	9	9	0	0.0	0.444444444444	0.0	0.555555555556
1	A	4673841	A	G	het	25	7	18	0.52	0.0	0.0	0.48
1	G	4698862	G	T	het	7	7	0	0.0	0.428571428571	0.0	0.571428571429
1	C	4771377	C	A	het	5	0	5	0.4	0.0	0.6	0.0
1	A	4858582	G	A	het	22	4	18	0.5	0.0	0.0	0.5
1	T	4896598	T	A	het	19	18	1	0.473684210526	0.473684210526	0.0526315789474	0.0
1	T	4920324	T	A	het	59	40	19	0.406779661017	0.593220338983	0.0	0.0
1	A	4961968	G	A	het	23	7	16	0.478260869565	0.0	0.0	0.521739130435
1	A	4961981	G	A	het	22	8	14	0.454545454545	0.0	0.0	0.545454545455
1	G	5021748	T	G	het	7	7	0	0.0	0.571428571429	0.0	0.428571428571
1	G	5052367	A	G	het	9	9	0	0.555555555556	0.0	0.0	0.444444444444
1	A	5121066	A	G	het	5	1	4	0.6	0.0	0.0	0.4
1	C	5127893	C	A	het	6	0	6	0.5	0.0	0.5	0.0
1	C	5150208	A	C	het	7	0	7	0.571428571429	0.0	0.428571428571	0.0
1	C	5195893	C	A	het	6	0	6	0.5	0.0	0.5	0.0
1	C	5195898	C	T	het	7	0	7	0.0	0.428571428571	0.571428571429	0.0
1	T	5236002	T	C	het	51	42	9	0.0	0.56862745098	0.411764705882	0.0196078431373
1	T	5236015	T	C	het	54	42	12	0.0	0.592592592593	0.407407407407	0.0
1	T	5247441	G	T	het	75	71	4	0.0	0.466666666667	0.0	0.533333333333
1	A	5265829	A	G	het	16	1	15	0.5625	0.0	0.0	0.4375
1	C	5268123	C	A	het	20	0	20	0.45	0.0	0.55	0.0
1	C	5317645	C	T	het	5	0	5	0.0	0.4	0.6	0.0
1	T	5346173	C	T	het	102	100	2	0.0	0.470588235294	0.529411764706	0.0
1	T	5346181	T	C	het	102	100	2	0.00980392156863	0.5	0.490196078431	0.0
1	T	5362497	T	C	het	8	7	1	0.0	0.5	0.5	0.0
1	G	5384726	G	T	het	5	5	0	0.0	0.4	0.0	0.6
1	C	5405035	C	T	het	27	0	27	0.0	0.444444444444	0.555555555556	0.0
1	C	5449755	C	T	het	9	0	9	0.0	0.444444444444	0.555555555556	0.0
1	T	5459340	T	C	het	25	20	5	0.0	0.6	0.4	0.0
1	T	5459842	T	C	het	32	26	6	0.0	0.53125	0.46875	0.0
1	A	5495672	A	T	het	43	27	16	0.581395348837	0.418604651163	0.0	0.0
1	C	5509807	C	A	het	7	0	7	0.428571428571	0.0	0.571428571429	0.0
1	C	5514148	T	C	het	10	0	10	0.0	0.6	0.4	0.0
1	C	5563110	C	A	het	15	0	15	0.4	0.0	0.6	0.0
1	T	5603937	T	A	het	49	21	28	0.408163265306	0.591836734694	0.0	0.0
1	C	5616010	C	A	het	37	0	37	0.432432432432	0.0	0.567567567568	0.0
1	C	5624998	T	C	het	58	0	58	0.0	0.551724137931	0.448275862069	0.0
1	A	5634510	A	T	het	33	5	28	0.545454545455	0.454545454545	0.0	0.0
1	A	5665485	T	A	het	45	30	15	0.422222222222	0.555555555556	0.0222222222222	0.0
1	A	5665486	T	A	het	45	30	15	0.422222222222	0.577777777778	0.0	0.0
1	C	5671408	C	A	het	12	0	12	0.416666666667	0.0	0.583333333333	0.0
1	A	5683990	A	G	het	5	3	2	0.6	0.0	0.0	0.4
1	A	5717118	A	G	het	88	34	54	0.579545454545	0.0	0.0	0.420454545455
1	G	5722742	T	G	het	10	10	0	0.0	0.5	0.0	0.5
1	G	5722746	G	T	het	12	12	0	0.0	0.416666666667	0.0	0.583333333333
1	G	5764588	G	T	het	7	7	0	0.0	0.428571428571	0.0	0.571428571429
1	C	5828248	C	A	het	5	0	5	0.4	0.0	0.6	0.0
1	C	5832232	C	A	het	7	0	7	0.428571428571	0.0	0.571428571429	0.0
1	C	5917045	C	A	het	7	0	7	0.428571428571	0.0	0.571428571429	0.0
1	C	5931044	C	A	het	5	0	5	0.4	0.0	0.6	0.0
1	T	5947709	T	C	het	40	38	2	0.0	0.575	0.425	0.0
1	G	5959047	A	G	het	5	5	0	0.6	0.0	0.0	0.4
1	G	5961113	T	G	het	5	5	0	0.0	0.6	0.0	0.4
1	T	5966309	T	C	het	36	20	16	0.0	0.5	0.5	0.0
1	T	5966317	C	T	het	29	16	13	0.0	0.48275862069	0.51724137931	0.0
1	T	5981737	C	T	het	17	5	12	0.0	0.470588235294	0.529411764706	0.0
1	G	6008542	G	T	het	21	21	0	0.0	0.47619047619	0.0	0.52380952381
1	C	6085126	C	A	het	10	0	10	0.5	0.0	0.5	0.0
1	C	6095059	C	A	het	5	0	5	0.4	0.0	0.6	0.0
1	C	6183605	C	A	het	12	0	12	0.416666666667	0.0	0.583333333333	0.0
1	A	6219794	A	G	het	41	8	33	0.560975609756	0.0	0.0	0.439024390244
1	T	6224448	T	C	het	9	5	4	0.0	0.555555555556	0.444444444444	0.0
1	C	6226864	C	A	het	5	0	5	0.4	0.0	0.6	0.0
1	G	6389520	T	G	het	6	6	0	0.0	0.5	0.0	0.5
1	A	6455404	G	A	het	5	3	2	0.4	0.0	0.0	0.6
1	T	6455447	T	C	het	5	0	5	0.0	0.6	0.4	0.0
1	A	6455479	G	A	het	6	1	5	0.5	0.0	0.0	0.5
1	A	6457507	A	G	het	22	6	16	0.545454545455	0.0	0.0	0.454545454545
1	T	6512248	T	G	het	32	19	13	0.0	0.5625	0.0	0.4375
1	A	6520853	A	G	het	60	28	32	0.6	0.0	0.0	0.4
1	A	6520857	A	G	het	59	26	33	0.508474576271	0.0	0.0	0.491525423729
1	C	6525676	C	T	het	5	0	5	0.0	0.4	0.6	0.0
1	G	6530088	G	T	het	5	5	0	0.0	0.4	0.0	0.6
1	C	6552292	A	C	het	5	0	5	0.6	0.0	0.4	0.0
1	C	6561289	C	A	het	7	0	7	0.428571428571	0.0	0.571428571429	0.0
1	C	6568983	C	A	het	5	0	5	0.4	0.0	0.6	0.0
1	G	6588642	T	G	het	8	8	0	0.0	0.5	0.0	0.5
1	T	6614032	T	C	het	10	4	6	0.0	0.6	0.4	0.0
1	C	6631992	C	T	het	12	0	12	0.0	0.416666666667	0.583333333333	0.0
1	C	6774999	T	C	het	28	0	28	0.0	0.535714285714	0.464285714286	0.0
1	T	6775001	C	T	het	56	28	28	0.0	0.428571428571	0.571428571429	0.0
1	C	6788308	C	A	het	7	0	7	0.428571428571	0.0	0.571428571429	0.0
1	T	6810248	T	C	het	21	10	11	0.0	0.571428571429	0.428571428571	0.0
1	T	6810252	T	A	het	22	10	12	0.409090909091	0.590909090909	0.0	0.0
1	A	6813605	A	G	het	69	37	32	0.550724637681	0.0	0.0	0.449275362319
1	A	6813607	A	G	het	70	38	32	0.571428571429	0.0	0.0	0.428571428571
1	A	6813608	A	G	het	70	38	32	0.557142857143	0.0	0.0	0.442857142857
1	T	6891948	T	C	het	12	3	9	0.0	0.583333333333	0.416666666667	0.0
1	A	6900072	A	G	het	16	3	13	0.5625	0.0	0.0	0.4375
1	A	6902611	A	G	het	53	9	44	0.547169811321	0.0	0.0	0.452830188679
1	A	6902612	A	G	het	53	9	44	0.547169811321	0.0	0.0	0.452830188679
1	A	6902618	A	G	het	53	8	45	0.528301886792	0.0	0.0188679245283	0.452830188679
1	A	6902620	A	G	het	55	9	46	0.581818181818	0.0	0.0	0.418181818182
1	G	6953291	G	T	het	5	5	0	0.0	0.4	0.0	0.6
1	T	7027394	A	T	het	38	8	30	0.526315789474	0.473684210526	0.0	0.0
1	C	7056151	C	A	het	5	0	5	0.4	0.0	0.6	0.0
1	C	7056747	C	A	het	5	0	5	0.4	0.0	0.6	0.0
1	C	7058704	C	A	het	7	0	7	0.428571428571	0.0	0.571428571429	0.0
1	A	7065744	G	A	het	7	2	5	0.428571428571	0.0	0.0	0.571428571429
1	A	7083373	G	A	het	80	7	73	0.45	0.0	0.0	0.55
1	A	7125015	G	A	het	67	20	47	0.492537313433	0.0	0.0	0.507462686567
1	A	7125018	A	G	het	69	20	49	0.507246376812	0.0	0.0	0.492753623188
1	C	7130489	C	A	het	5	0	5	0.4	0.0	0.6	0.0
1	G	7141630	G	A	het	5	5	0	0.4	0.0	0.0	0.6
1	C	7181287	T	C	het	6	0	6	0.0	0.5	0.5	0.0
1	A	7228276	T	A	het	39	10	29	0.461538461538	0.538461538462	0.0	0.0
1	T	7265101	T	A	het	7	4	3	0.428571428571	0.571428571429	0.0	0.0
1	A	7290312	G	A	het	60	11	49	0.4	0.0	0.0	0.6
1	A	7290328	A	G	het	71	12	59	0.507042253521	0.0	0.0	0.492957746479
1	A	7290329	A	G	het	70	12	58	0.514285714286	0.0	0.0	0.485714285714
1	C	7353588	C	T	het	5	0	5	0.0	0.4	0.6	0.0
1	T	7357600	T	C	het	5	2	3	0.0	0.6	0.4	0.0
1	T	7361582	T	G	het	5	5	0	0.0	0.6	0.0	0.4
1	T	7361584	T	G	het	5	5	0	0.0	0.6	0.0	0.4
1	C	7361849	C	A	het	9	0	9	0.444444444444	0.0	0.555555555556	0.0
1	A	7364100	A	C	het	5	0	5	0.6	0.0	0.4	0.0
1	A	7364103	A	C	het	5	0	5	0.6	0.0	0.4	0.0
1	A	7364834	G	A	het	5	5	0	0.4	0.2	0.0	0.4
1	G	7370287	G	T	het	10	10	0	0.0	0.4	0.0	0.6
1	G	7440433	G	T	het	5	5	0	0.0	0.4	0.0	0.6
1	A	7457400	A	G	het	34	10	24	0.529411764706	0.0	0.0	0.470588235294
1	A	7457402	A	G	het	34	10	24	0.529411764706	0.0	0.0	0.470588235294
1	A	7470304	G	A	het	73	32	41	0.479452054795	0.0	0.0	0.520547945205
1	C	7470324	C	A	het	10	0	10	0.4	0.0	0.6	0.0
1	G	7513856	G	T	het	5	5	0	0.0	0.4	0.0	0.6
1	G	7533688	T	G	het	7	7	0	0.0	0.571428571429	0.0	0.428571428571
1	T	7535849	G	T	het	52	29	23	0.0	0.461538461538	0.0	0.538461538462
1	T	7581101	T	A	het	37	20	17	0.486486486486	0.513513513514	0.0	0.0
1	A	7587402	C	A	het	40	3	37	0.5	0.0	0.5	0.0
1	A	7641178	A	G	het	12	0	12	0.583333333333	0.0	0.0	0.416666666667
1	T	7673391	T	C	het	32	21	11	0.0	0.5625	0.4375	0.0
1	C	7682753	C	A	het	5	0	5	0.4	0.0	0.6	0.0
1	T	7719905	T	A	het	5	3	2	0.4	0.6	0.0	0.0
1	T	7724194	G	T	het	56	40	16	0.0	0.446428571429	0.0	0.553571428571
1	C	7725916	C	A	het	5	0	5	0.4	0.0	0.6	0.0
1	A	7800930	T	A	het	19	3	16	0.421052631579	0.578947368421	0.0	0.0
1	T	7805897	T	C	het	92	71	21	0.0	0.565217391304	0.434782608696	0.0
1	A	7876893	A	G	het	17	14	3	0.529411764706	0.0	0.0	0.470588235294
1	A	7902055	A	G	het	50	24	26	0.56	0.0	0.0	0.44
1	A	7902056	A	G	het	50	24	26	0.56	0.0	0.0	0.44
1	A	7902062	A	G	het	50	23	27	0.56	0.0	0.0	0.44
1	A	7902066	A	G	het	50	23	27	0.58	0.0	0.0	0.42
1	A	7907402	C	A	het	6	3	3	0.5	0.0	0.5	0.0
1	C	7907456	C	A	het	6	0	6	0.5	0.0	0.5	0.0
1	G	7982238	G	T	het	5	5	0	0.0	0.4	0.0	0.6
1	A	7985551	G	A	het	14	5	9	0.5	0.0	0.0	0.5
1	G	7987997	T	G	het	5	5	0	0.0	0.6	0.0	0.4
1	T	7992232	C	T	het	190	186	4	0.0	0.415789473684	0.584210526316	0.0
1	T	7992245	C	T	het	194	191	3	0.0	0.479381443299	0.520618556701	0.0
1	T	8024405	C	T	het	112	105	7	0.0	0.428571428571	0.571428571429	0.0
1	T	8036416	T	C	het	45	43	2	0.0	0.6	0.4	0.0
1	C	8040596	C	T	het	43	0	43	0.0	0.441860465116	0.558139534884	0.0
1	A	8067003	A	G	het	24	10	14	0.583333333333	0.0	0.0	0.416666666667
1	T	8067321	T	C	het	21	17	4	0.0	0.571428571429	0.428571428571	0.0
1	A	8075493	A	C	het	7	4	3	0.571428571429	0.0	0.428571428571	0.0
1	G	8107816	G	T	het	13	13	0	0.0	0.461538461538	0.0	0.538461538462
1	G	8117431	T	G	het	5	5	0	0.0	0.6	0.0	0.4
1	A	8129541	A	G	het	60	13	47	0.6	0.0	0.0	0.4
1	A	8129543	A	G	het	59	12	47	0.576271186441	0.0	0.0169491525424	0.406779661017
1	G	8138549	G	T	het	5	5	0	0.0	0.4	0.0	0.6
1	C	8166255	A	C	het	15	0	15	0.6	0.0	0.4	0.0
1	C	8176963	C	A	het	5	0	5	0.4	0.0	0.6	0.0
1	G	8218270	T	G	het	5	5	0	0.0	0.6	0.0	0.4
1	T	8267201	T	A	het	5	2	3	0.4	0.4	0.0	0.2
1	C	8270100	C	A	het	5	0	5	0.4	0.2	0.4	0.0
1	A	8290971	A	G	het	19	13	6	0.578947368421	0.0	0.0	0.421052631579
1	A	8300182	A	G	het	5	1	4	0.6	0.0	0.0	0.4
1	T	8331008	A	T	het	101	20	81	0.534653465347	0.425742574257	0.00990099009901	0.029702970297
1	A	8371065	G	A	het	148	101	47	0.47972972973	0.00675675675676	0.0	0.513513513514
1	C	8371707	C	A	het	5	0	5	0.4	0.0	0.6	0.0
1	A	8389485	A	G	het	10	0	10	0.5	0.0	0.1	0.4
1	A	8389658	A	G	het	22	2	20	0.545454545455	0.0	0.0	0.454545454545
1	T	8389676	T	A	het	17	2	15	0.411764705882	0.529411764706	0.0588235294118	0.0
1	A	8422203	G	A	het	31	4	27	0.41935483871	0.0	0.0	0.58064516129
1	A	8637397	A	T	het	29	26	3	0.51724137931	0.48275862069	0.0	0.0
1	A	8637399	T	A	het	28	25	3	0.5	0.5	0.0	0.0
1	A	8661090	A	T	het	35	25	10	0.571428571429	0.4	0.0	0.0285714285714
1	A	8687396	A	G	het	32	13	19	0.5625	0.0	0.0	0.4375
1	A	8722231	A	G	het	28	5	23	0.571428571429	0.0	0.0	0.428571428571
1	A	8739876	A	T	het	5	3	2	0.6	0.4	0.0	0.0
1	C	8741144	C	A	het	7	0	7	0.428571428571	0.0	0.571428571429	0.0
1	C	8771012	A	C	het	5	0	5	0.6	0.0	0.4	0.0
1	C	8771015	A	C	het	5	0	5	0.6	0.0	0.4	0.0
1	A	8778339	C	A	het	20	3	17	0.4	0.0	0.6	0.0
1	T	8778353	T	C	het	27	1	26	0.0	0.555555555556	0.444444444444	0.0
1	A	8778573	A	C	het	22	1	21	0.545454545455	0.0	0.454545454545	0.0
1	T	8778755	T	C	het	17	2	15	0.0	0.588235294118	0.411764705882	0.0
1	A	8778943	A	C	het	12	1	11	0.583333333333	0.0	0.416666666667	0.0
1	C	8785391	C	A	het	5	0	5	0.4	0.0	0.6	0.0
1	C	8785394	C	A	het	5	0	5	0.4	0.0	0.6	0.0
1	T	8789746	T	G	het	5	1	4	0.0	0.6	0.0	0.4
1	T	8801283	T	C	het	22	2	20	0.0	0.5	0.5	0.0
1	C	8807920	C	A	het	5	0	5	0.4	0.0	0.6	0.0
1	C	8807925	A	C	het	5	0	5	0.6	0.0	0.4	0.0
1	A	8811798	A	G	het	7	3	4	0.571428571429	0.0	0.0	0.428571428571
1	A	8815479	C	A	het	31	2	29	0.41935483871	0.0645161290323	0.516129032258	0.0
1	T	8815583	T	C	het	30	2	28	0.0	0.6	0.4	0.0
1	T	8815588	T	C	het	36	2	34	0.0555555555556	0.527777777778	0.416666666667	0.0
1	T	8826653	T	G	het	6	2	4	0.0	0.5	0.0	0.5
1	A	8829857	A	C	het	37	3	34	0.567567567568	0.0	0.432432432432	0.0
1	T	8830044	C	T	het	20	2	18	0.0	0.45	0.55	0.0
1	T	8830119	T	C	het	9	3	6	0.0	0.555555555556	0.444444444444	0.0
1	A	8832281	A	G	het	5	4	1	0.6	0.0	0.0	0.4
1	G	8863508	T	G	het	8	8	0	0.0	0.5	0.0	0.5
1	A	8879130	A	G	het	172	8	164	0.511627906977	0.0	0.0	0.488372093023
1	A	8885006	A	C	het	33	10	23	0.545454545455	0.0	0.454545454545	0.0
1	C	8901550	T	C	het	5	0	5	0.0	0.6	0.4	0.0
1	A	8921687	T	A	het	34	8	26	0.470588235294	0.529411764706	0.0	0.0
1	G	8925355	G	T	het	5	5	0	0.0	0.4	0.0	0.6
1	G	8958313	G	T	het	7	7	0	0.0	0.428571428571	0.0	0.571428571429
1	T	9006485	T	C	het	5	5	0	0.0	0.6	0.4	0.0
1	T	9012143	T	G	het	5	5	0	0.0	0.6	0.0	0.4
1	G	9028927	G	T	het	5	5	0	0.0	0.4	0.0	0.6
1	A	9035113	A	G	het	76	31	45	0.539473684211	0.0	0.0	0.460526315789
1	C	9059415	C	A	het	18	0	18	0.5	0.0	0.5	0.0
1	G	9071882	T	G	het	6	6	0	0.0	0.5	0.0	0.5
1	T	9133201	T	A	het	21	3	18	0.47619047619	0.52380952381	0.0	0.0
1	A	9187383	A	T	het	12	8	4	0.583333333333	0.416666666667	0.0	0.0
1	T	9196700	T	C	het	34	23	11	0.0	0.588235294118	0.411764705882	0.0
1	C	9246825	C	A	het	5	0	5	0.4	0.0	0.6	0.0
1	C	9257260	C	A	het	5	0	5	0.4	0.0	0.6	0.0
1	A	9259868	A	T	het	45	16	29	0.6	0.4	0.0	0.0
1	G	9295058	T	G	het	5	5	0	0.0	0.6	0.0	0.4
1	C	9330771	C	T	het	5	0	5	0.0	0.4	0.6	0.0
1	C	9330776	C	A	het	5	0	5	0.4	0.0	0.6	0.0
1	C	9333664	A	C	het	5	0	5	0.6	0.0	0.4	0.0
1	G	9361714	T	G	het	16	16	0	0.0	0.5625	0.0	0.4375
1	T	9371722	T	G	het	73	63	10	0.013698630137	0.547945205479	0.0	0.438356164384
1	G	9371785	G	T	het	138	138	0	0.0	0.45652173913	0.0	0.54347826087
1	C	9385877	C	A	het	5	0	5	0.4	0.0	0.6	0.0
1	C	9426266	C	A	het	6	0	6	0.5	0.0	0.5	0.0
1	A	9430170	A	G	het	30	19	11	0.6	0.0	0.0	0.4
1	T	9430173	T	A	het	30	19	11	0.4	0.6	0.0	0.0
1	C	9433349	C	A	het	5	0	5	0.4	0.0	0.6	0.0
1	A	9435568	A	G	het	39	7	32	0.564102564103	0.0	0.0	0.435897435897
1	A	9435571	A	G	het	39	7	32	0.589743589744	0.0	0.0	0.410256410256
1	C	9442709	C	A	het	5	0	5	0.4	0.0	0.6	0.0
1	C	9442721	C	A	het	8	0	8	0.5	0.0	0.5	0.0
1	C	9496738	C	A	het	5	0	5	0.4	0.0	0.6	0.0
1	T	9548813	C	T	het	13	8	5	0.0	0.461538461538	0.538461538462	0.0
1	C	9553192	C	T	het	29	0	29	0.0	0.413793103448	0.586206896552	0.0
1	A	9574024	A	G	het	5	3	2	0.6	0.0	0.0	0.4
1	C	9574475	C	T	het	63	0	63	0.0	0.412698412698	0.587301587302	0.0
1	T	9582846	A	T	het	25	7	18	0.6	0.4	0.0	0.0
1	G	9589107	G	A	het	5	5	0	0.4	0.0	0.0	0.6
1	G	9635682	T	G	het	8	8	0	0.0	0.5	0.0	0.5
1	G	9635975	T	G	het	6	6	0	0.0	0.5	0.0	0.5
1	C	9636457	A	C	het	7	0	7	0.571428571429	0.0	0.428571428571	0.0
1	T	9642716	C	T	het	149	148	1	0.0	0.429530201342	0.570469798658	0.0
1	G	9711748	T	G	het	6	6	0	0.0	0.5	0.0	0.5
1	G	9726203	G	T	het	5	5	0	0.0	0.4	0.0	0.6
1	G	9776006	T	G	het	6	6	0	0.0	0.5	0.0	0.5
1	A	9797340	A	G	het	59	23	36	0.576271186441	0.0	0.0	0.423728813559
1	A	9829407	A	G	het	120	52	68	0.6	0.0	0.0	0.4
1	A	9829408	A	T	het	110	51	59	0.545454545455	0.427272727273	0.0	0.0272727272727
1	C	9830369	A	C	het	13	0	13	0.538461538462	0.0	0.461538461538	0.0
1	C	9854850	C	A	het	5	0	5	0.4	0.0	0.6	0.0
1	C	9860436	C	A	het	7	0	7	0.428571428571	0.0	0.571428571429	0.0
1	C	9877035	C	T	het	11	0	11	0.0	0.454545454545	0.545454545455	0.0
1	C	9887410	C	T	het	7	0	7	0.0	0.428571428571	0.571428571429	0.0
1	C	9923525	C	A	het	8	0	8	0.5	0.0	0.5	0.0
1	A	9949213	A	G	het	15	6	9	0.6	0.0	0.0	0.4
1	T	10022906	T	C	het	67	55	12	0.0	0.522388059701	0.477611940299	0.0
1	A	10063148	G	A	het	30	9	21	0.466666666667	0.0	0.0	0.533333333333
1	T	10120383	C	T	het	50	44	6	0.0	0.42	0.58	0.0
1	T	10120390	C	T	het	51	45	6	0.0	0.450980392157	0.549019607843	0.0
1	C	10128729	C	A	het	29	0	29	0.413793103448	0.0	0.551724137931	0.0344827586207
1	C	10139012	C	A	het	7	0	7	0.428571428571	0.0	0.571428571429	0.0
1	A	10162401	T	A	het	46	9	37	0.5	0.5	0.0	0.0
1	T	10203395	T	C	het	43	41	2	0.0	0.53488372093	0.46511627907	0.0
1	G	10217638	A	G	het	32	32	0	0.5	0.0625	0.0	0.4375
1	A	10260465	A	G	het	37	10	27	0.513513513514	0.0	0.0	0.486486486486
1	T	10268685	T	C	het	5	5	0	0.0	0.6	0.4	0.0
1	T	10280012	C	T	het	9	9	0	0.0	0.444444444444	0.555555555556	0.0
1	A	10303043	A	G	het	5	4	1	0.6	0.0	0.0	0.4
1	T	10309510	T	C	het	27	18	9	0.0	0.592592592593	0.407407407407	0.0
1	C	10322229	C	A	het	6	0	6	0.5	0.0	0.5	0.0
1	A	10394336	A	G	het	95	7	88	0.505263157895	0.0	0.0	0.494736842105
1	A	10394341	A	G	het	93	6	87	0.58064516129	0.0	0.0	0.41935483871
1	T	10435378	T	C	het	16	14	2	0.0	0.5625	0.4375	0.0
1	C	10484460	C	T	het	7	0	7	0.0	0.428571428571	0.571428571429	0.0
1	C	10486471	C	A	het	6	0	6	0.5	0.0	0.5	0.0
1	T	10495017	T	A	het	43	35	8	0.441860465116	0.511627906977	0.0232558139535	0.0232558139535
1	C	10496756	A	C	het	5	0	5	0.6	0.0	0.4	0.0
1	G	10516815	T	G	het	9	9	0	0.0	0.555555555556	0.0	0.444444444444
1	G	10534037	T	G	het	50	50	0	0.0	0.54	0.0	0.46
1	C	10559648	A	C	het	46	0	46	0.565217391304	0.0	0.434782608696	0.0
1	A	10572217	A	G	het	65	12	53	0.538461538462	0.0	0.0153846153846	0.446153846154
1	A	10579870	A	G	het	7	1	6	0.571428571429	0.0	0.0	0.428571428571
1	A	10587996	A	G	het	45	42	3	0.6	0.0	0.0	0.4
1	T	10587997	C	T	het	45	42	3	0.0	0.488888888889	0.511111111111	0.0
1	T	10587999	T	C	het	45	41	4	0.0	0.511111111111	0.488888888889	0.0
1	A	10615077	A	G	het	22	16	6	0.5	0.0909090909091	0.0	0.409090909091
1	T	10615079	T	G	het	19	14	5	0.0	0.578947368421	0.0	0.421052631579
1	T	10710564	C	T	het	73	61	12	0.0	0.493150684932	0.506849315068	0.0
1	T	10710565	T	C	het	74	61	13	0.0	0.5	0.5	0.0
1	T	10710566	T	C	het	74	61	13	0.0	0.513513513514	0.486486486486	0.0
1	T	10710571	T	C	het	73	61	12	0.0	0.547945205479	0.452054794521	0.0
1	T	10728412	T	C	het	12	10	2	0.0	0.5	0.5	0.0
1	T	10739690	T	G	het	17	14	3	0.0	0.529411764706	0.0	0.470588235294
1	G	10741045	G	T	het	5	5	0	0.0	0.4	0.0	0.6
1	T	10783806	T	C	het	44	28	16	0.0	0.522727272727	0.477272727273	0.0
1	T	10806797	T	C	het	35	26	9	0.0	0.6	0.4	0.0
1	G	10857420	G	T	het	5	5	0	0.0	0.4	0.0	0.6
1	A	10874414	G	A	het	46	7	39	0.413043478261	0.0	0.0	0.586956521739
1	A	10874415	G	A	het	46	7	39	0.413043478261	0.0	0.0	0.586956521739
1	A	10874422	G	A	het	50	10	40	0.46	0.0	0.0	0.54
1	C	10895265	C	A	het	12	0	12	0.416666666667	0.0	0.583333333333	0.0
1	C	10911610	C	A	het	10	0	10	0.5	0.0	0.5	0.0
1	T	10927636	T	C	het	109	40	69	0.0	0.56880733945	0.43119266055	0.0
1	T	10927952	T	C	het	493	277	216	0.0	0.58215010142	0.41784989858	0.0
1	A	10927993	G	A	het	369	223	146	0.417344173442	0.0	0.0	0.582655826558
1	C	10960358	C	A	het	6	0	6	0.5	0.0	0.5	0.0
1	G	10985293	G	T	het	7	7	0	0.0	0.428571428571	0.0	0.571428571429
1	T	10987488	C	T	het	36	25	11	0.0	0.472222222222	0.527777777778	0.0
1	T	10987489	C	T	het	36	25	11	0.0	0.472222222222	0.527777777778	0.0
1	T	10987493	T	C	het	40	25	15	0.0	0.55	0.45	0.0
1	C	11012888	C	A	het	5	0	5	0.4	0.0	0.6	0.0
1	T	11039782	T	C	het	55	39	16	0.0	0.581818181818	0.418181818182	0.0
1	A	11093041	A	G	het	32	25	7	0.5625	0.0	0.0	0.4375
1	G	11096913	G	T	het	5	5	0	0.0	0.4	0.0	0.6
1	C	11118264	A	C	het	5	0	5	0.6	0.0	0.4	0.0
1	A	11149959	A	T	het	5	3	2	0.6	0.4	0.0	0.0
1	A	11151312	G	A	het	6	5	1	0.5	0.0	0.0	0.5
1	A	11181713	T	A	het	49	39	10	0.469387755102	0.530612244898	0.0	0.0
1	C	11187769	C	A	het	10	0	10	0.4	0.0	0.6	0.0
1	T	11192303	T	C	het	38	24	14	0.0	0.526315789474	0.473684210526	0.0
1	T	11192306	T	C	het	38	24	14	0.0	0.552631578947	0.447368421053	0.0
1	T	11192309	T	C	het	37	24	13	0.0	0.540540540541	0.459459459459	0.0
1	T	11192312	C	T	het	34	24	10	0.0	0.470588235294	0.529411764706	0.0
1	C	11193186	C	T	het	15	0	15	0.0	0.466666666667	0.533333333333	0.0
1	C	11245164	C	T	het	7	0	7	0.0	0.428571428571	0.571428571429	0.0
1	C	11265991	A	C	het	21	0	21	0.571428571429	0.0	0.428571428571	0.0
1	C	11270248	A	C	het	41	0	41	0.585365853659	0.0	0.414634146341	0.0
1	T	11270252	T	A	het	136	47	89	0.470588235294	0.507352941176	0.0	0.0220588235294
1	T	11287066	C	T	het	118	110	8	0.00847457627119	0.483050847458	0.508474576271	0.0
1	T	11397004	T	C	het	33	26	7	0.0	0.575757575758	0.424242424242	0.0
1	T	11397011	C	T	het	32	27	5	0.0	0.40625	0.59375	0.0
1	T	11410118	G	A	het	5	3	2	0.4	0.0	0.0	0.6
1	G	11468665	T	G	het	38	38	0	0.0	0.5	0.0	0.5
1	A	11496140	A	C	het	21	0	21	0.52380952381	0.047619047619	0.428571428571	0.0
1	G	11496220	G	T	het	5	5	0	0.0	0.4	0.0	0.6
1	G	11552289	A	G	het	16	16	0	0.5625	0.0	0.0	0.4375
1	G	11615793	T	G	het	18	18	0	0.0	0.5	0.0	0.5
1	C	11632981	T	C	het	28	0	28	0.0	0.5	0.5	0.0
1	A	11639311	A	G	het	40	30	10	0.55	0.0	0.0	0.45
1	A	11701909	A	T	het	22	14	8	0.590909090909	0.409090909091	0.0	0.0
1	T	11780158	T	C	het	23	17	6	0.0	0.521739130435	0.478260869565	0.0
1	G	11831201	T	G	het	5	5	0	0.0	0.6	0.0	0.4
1	G	11838676	G	T	het	5	5	0	0.0	0.4	0.0	0.6
1	A	11847301	A	C	het	43	1	42	0.558139534884	0.0232558139535	0.418604651163	0.0
1	G	11874609	A	G	het	13	13	0	0.538461538462	0.0	0.0	0.461538461538
1	A	11894289	C	A	het	8	2	6	0.5	0.0	0.5	0.0
1	C	11903887	C	A	het	5	0	5	0.4	0.0	0.6	0.0
1	G	11915218	T	G	het	13	13	0	0.0	0.538461538462	0.0	0.461538461538
1	A	12003800	A	G	het	48	13	35	0.5625	0.0	0.0	0.4375
1	A	12003810	A	G	het	48	13	35	0.583333333333	0.0	0.0	0.416666666667
1	G	12040742	G	T	het	5	5	0	0.0	0.4	0.0	0.6
1	G	12044113	G	T	het	9	9	0	0.0	0.444444444444	0.0	0.555555555556
1	C	12064586	C	A	het	13	0	13	0.461538461538	0.0	0.538461538462	0.0
1	A	12069402	G	A	het	42	10	32	0.47619047619	0.0	0.0	0.52380952381
1	A	12086547	A	T	het	25	12	13	0.6	0.4	0.0	0.0
1	T	12094563	T	A	het	20	11	9	0.4	0.6	0.0	0.0
1	A	12159764	A	T	het	17	8	9	0.529411764706	0.411764705882	0.0588235294118	0.0
1	T	12240762	C	T	het	14	12	2	0.0	0.428571428571	0.571428571429	0.0
1	T	12255366	C	T	het	182	60	122	0.0	0.417582417582	0.582417582418	0.0
1	T	12255417	T	C	het	109	44	65	0.0	0.550458715596	0.449541284404	0.0
1	T	12255581	T	C	het	318	156	162	0.0	0.534591194969	0.462264150943	0.00314465408805
1	T	12255608	C	T	het	322	102	220	0.0	0.422360248447	0.577639751553	0.0
1	T	12255671	A	T	het	72	48	24	0.527777777778	0.472222222222	0.0	0.0
1	T	12255738	C	T	het	308	114	194	0.00324675324675	0.415584415584	0.581168831169	0.0
1	G	12284172	T	G	het	5	5	0	0.2	0.4	0.0	0.4
1	T	12292498	T	C	het	735	707	28	0.00408163265306	0.568707482993	0.424489795918	0.00272108843537
1	G	12293747	G	A	het	174	174	0	0.454022988506	0.0	0.0	0.545977011494
1	T	12293757	T	A	het	60	47	13	0.466666666667	0.516666666667	0.0166666666667	0.0
1	T	12294140	T	C	het	70	33	37	0.0	0.557142857143	0.442857142857	0.0
1	T	12294280	T	C	het	191	186	5	0.0	0.586387434555	0.413612565445	0.0
1	T	12294544	G	T	het	190	164	26	0.00526315789474	0.442105263158	0.0210526315789	0.531578947368
1	T	12294693	T	C	het	295	207	88	0.0	0.576271186441	0.423728813559	0.0
1	T	12294735	T	C	het	254	211	43	0.0	0.574803149606	0.42125984252	0.00393700787402
1	A	12299845	A	G	het	21	16	5	0.571428571429	0.0	0.0	0.428571428571
1	T	12312302	T	C	het	18	14	4	0.0	0.555555555556	0.444444444444	0.0
1	G	12332310	T	G	het	10	10	0	0.0	0.5	0.0	0.5
1	T	12342326	T	C	het	25	19	6	0.0	0.56	0.44	0.0
1	T	12342327	T	C	het	25	19	6	0.0	0.56	0.44	0.0
1	A	12344270	A	T	het	69	18	51	0.550724637681	0.405797101449	0.0	0.0434782608696
1	T	12376851	C	T	het	342	80	262	0.0	0.43567251462	0.56432748538	0.0
1	T	12376904	T	C	het	246	209	37	0.0	0.585365853659	0.414634146341	0.0
1	G	12377563	T	G	het	71	71	0	0.0	0.507042253521	0.0281690140845	0.464788732394
1	G	12378851	G	T	het	10	10	0	0.0	0.4	0.1	0.5
1	T	12379686	A	T	het	211	9	202	0.526066350711	0.402843601896	0.00473933649289	0.0663507109005
1	T	12379770	T	C	het	113	82	31	0.0	0.504424778761	0.495575221239	0.0
1	T	12380046	T	C	het	395	380	15	0.0	0.53417721519	0.46582278481	0.0
1	T	12380054	C	T	het	384	370	14	0.0	0.453125	0.546875	0.0
1	G	12384587	G	T	het	5	5	0	0.0	0.4	0.0	0.6
1	A	12416298	C	A	het	60	19	41	0.4	0.0	0.583333333333	0.0166666666667
1	A	12416299	A	G	het	69	20	49	0.521739130435	0.0	0.0	0.478260869565
1	A	12416318	G	A	het	84	35	49	0.5	0.0	0.0	0.5
1	T	12435817	T	A	het	13	9	4	0.461538461538	0.538461538462	0.0	0.0
1	T	12468401	T	C	het	35	3	32	0.0	0.514285714286	0.485714285714	0.0
1	A	12519003	A	G	het	16	4	12	0.5625	0.0	0.0	0.4375
1	T	12532577	T	C	het	22	11	11	0.0	0.590909090909	0.409090909091	0.0
1	A	12535418	G	A	het	27	12	15	0.481481481481	0.0	0.0	0.518518518519
1	T	12556304	C	T	het	27	0	27	0.0	0.481481481481	0.518518518519	0.0
1	A	12569294	A	G	het	19	6	13	0.526315789474	0.0	0.0	0.473684210526
1	G	12577932	G	A	het	5	5	0	0.4	0.0	0.0	0.6
1	A	12618558	A	G	het	7	0	7	0.571428571429	0.0	0.0	0.428571428571
1	A	12619391	A	G	het	5	4	1	0.6	0.0	0.0	0.4
1	T	12666825	T	G	het	114	69	45	0.0	0.561403508772	0.0	0.438596491228
1	T	12678061	C	T	het	5	5	0	0.0	0.4	0.6	0.0
1	A	12680978	T	A	het	8	6	2	0.5	0.5	0.0	0.0
1	A	12713400	A	T	het	234	205	29	0.538461538462	0.452991452991	0.0042735042735	0.0042735042735
1	G	12761908	T	G	het	8	8	0	0.0	0.5	0.0	0.5
1	T	12796058	T	C	het	5	2	3	0.0	0.6	0.4	0.0
1	G	12805509	G	T	het	5	5	0	0.0	0.4	0.0	0.6
1	A	12820852	G	A	het	20	0	20	0.4	0.0	0.0	0.6
1	T	12825783	T	G	het	36	33	3	0.0	0.583333333333	0.0	0.416666666667
1	A	12847832	A	G	het	110	4	106	0.509090909091	0.0	0.0	0.490909090909
1	A	12876235	G	A	het	6	2	4	0.5	0.0	0.0	0.5
1	A	12886548	A	G	het	100	15	85	0.56	0.0	0.0	0.44
1	A	12886566	A	G	het	90	10	80	0.511111111111	0.0	0.0	0.488888888889
1	T	12918290	C	T	het	451	187	264	0.00886917960089	0.439024390244	0.552106430155	0.0
1	G	12938973	G	A	het	12	12	0	0.5	0.0	0.0	0.5
1	T	12945959	C	T	het	5	5	0	0.0	0.4	0.6	0.0
1	A	12981388	A	T	het	25	12	13	0.52	0.44	0.04	0.0
1	A	12981389	A	T	het	25	12	13	0.52	0.48	0.0	0.0
1	A	12993235	A	G	het	5	1	4	0.6	0.0	0.0	0.4
1	A	13008531	C	A	het	90	22	68	0.466666666667	0.0111111111111	0.522222222222	0.0
1	G	13037386	G	T	het	5	5	0	0.0	0.4	0.0	0.6
1	A	13059848	A	G	het	10	0	10	0.6	0.0	0.0	0.4
1	G	13060630	G	A	het	7	7	0	0.428571428571	0.0	0.0	0.571428571429
1	A	13066933	A	C	het	25	8	17	0.56	0.0	0.44	0.0
1	T	13131969	T	G	het	14	11	3	0.0	0.5	0.0	0.5
1	A	13138964	A	G	het	5	0	5	0.6	0.0	0.0	0.4
1	A	13138968	T	A	het	5	0	5	0.4	0.4	0.2	0.0
1	A	13166683	A	G	het	11	5	6	0.545454545455	0.0	0.0	0.454545454545
1	T	13167198	T	C	het	7	1	6	0.0	0.571428571429	0.428571428571	0.0
1	T	13173774	G	T	het	133	132	1	0.0	0.481203007519	0.0	0.518796992481
1	C	13186878	T	C	het	14	0	14	0.0	0.5	0.5	0.0
1	T	13201081	T	C	het	50	30	20	0.0	0.56	0.44	0.0
1	A	13220076	A	G	het	35	2	33	0.542857142857	0.0	0.0	0.457142857143
1	T	13256624	T	C	het	30	22	8	0.0	0.533333333333	0.466666666667	0.0
1	G	13308724	G	T	het	5	5	0	0.0	0.4	0.0	0.6
1	G	13312533	G	T	het	5	5	0	0.0	0.4	0.0	0.6
1	A	13314105	G	A	het	65	23	42	0.476923076923	0.0	0.0	0.523076923077
1	T	13372138	T	C	het	49	23	26	0.0	0.571428571429	0.428571428571	0.0
1	T	13372139	T	C	het	51	23	28	0.0	0.588235294118	0.411764705882	0.0
1	T	13372144	T	C	het	48	21	27	0.0	0.5625	0.4375	0.0
1	A	13399901	A	G	het	7	6	1	0.571428571429	0.0	0.0	0.428571428571
1	G	13453095	T	G	het	8	8	0	0.0	0.5	0.0	0.5
1	A	13460270	A	G	het	5	2	3	0.6	0.0	0.0	0.4
1	A	13495553	A	G	het	30	15	15	0.533333333333	0.0	0.0666666666667	0.4
1	A	13495563	A	C	het	35	12	23	0.542857142857	0.0	0.457142857143	0.0
1	T	13498077	T	C	het	39	30	9	0.0	0.512820512821	0.487179487179	0.0
1	T	13571724	T	A	het	19	8	11	0.421052631579	0.578947368421	0.0	0.0
1	C	13615025	C	T	het	12	0	12	0.0	0.416666666667	0.583333333333	0.0
1	T	13619874	T	C	het	27	21	6	0.0	0.555555555556	0.444444444444	0.0
1	G	13643243	G	T	het	7	7	0	0.0	0.428571428571	0.0	0.571428571429
1	G	13644649	G	T	het	5	5	0	0.0	0.4	0.0	0.6
1	T	13666424	T	C	het	22	10	12	0.0	0.545454545455	0.454545454545	0.0
1	T	13712186	T	C	het	28	13	15	0.0	0.571428571429	0.428571428571	0.0
1	T	13743159	T	C	het	5	3	2	0.0	0.6	0.4	0.0
1	T	13770116	T	G	het	28	24	4	0.0	0.571428571429	0.0	0.428571428571
1	G	13770122	G	A	het	24	24	0	0.5	0.0	0.0	0.5
1	A	13770363	G	A	het	10	5	5	0.5	0.0	0.0	0.5
1	T	13770488	T	C	het	7	4	3	0.0	0.571428571429	0.428571428571	0.0
1	T	13789060	T	C	het	5	2	3	0.0	0.6	0.4	0.0
1	A	13789333	G	A	het	5	1	4	0.4	0.0	0.0	0.6
1	A	13793370	T	A	het	5	5	0	0.4	0.4	0.0	0.2
1	A	13794617	A	G	het	5	0	5	0.6	0.0	0.0	0.4
1	T	13796644	T	C	het	6	4	2	0.0	0.5	0.5	0.0
1	A	13797493	A	T	het	7	7	0	0.571428571429	0.428571428571	0.0	0.0
1	A	13799039	T	A	het	10	0	10	0.5	0.5	0.0	0.0
1	C	13841535	C	T	het	148	0	148	0.0	0.425675675676	0.574324324324	0.0
1	C	13842465	C	T	het	73	0	73	0.0	0.438356164384	0.561643835616	0.0
1	T	13853937	T	C	het	31	27	4	0.0	0.548387096774	0.451612903226	0.0
1	T	13863187	T	C	het	52	27	25	0.0	0.596153846154	0.403846153846	0.0
1	A	13883579	A	G	het	10	4	6	0.6	0.0	0.0	0.4
1	T	13889597	C	T	het	17	9	8	0.0	0.470588235294	0.529411764706	0.0
1	A	13890313	G	A	het	7	2	5	0.428571428571	0.0	0.0	0.571428571429
1	C	13898684	C	A	het	6	0	6	0.5	0.0	0.5	0.0
1	A	13905976	A	T	het	13	2	11	0.538461538462	0.461538461538	0.0	0.0
1	A	13905988	G	A	het	13	2	11	0.461538461538	0.0	0.0	0.538461538462
1	A	13913430	A	G	het	72	6	66	0.583333333333	0.0	0.0	0.416666666667
1	A	13913433	G	A	het	59	6	53	0.491525423729	0.0	0.0	0.508474576271
1	A	13913434	G	A	het	58	6	52	0.48275862069	0.0	0.0	0.51724137931
1	C	13918094	C	T	het	5	0	5	0.0	0.4	0.6	0.0
1	A	13934392	A	G	het	7	5	2	0.571428571429	0.0	0.0	0.428571428571
1	T	13941090	T	C	het	13	11	2	0.0	0.538461538462	0.461538461538	0.0
1	T	13941723	T	C	het	5	0	5	0.0	0.6	0.4	0.0
1	A	13943571	G	A	het	7	4	3	0.428571428571	0.0	0.0	0.571428571429
1	A	13980902	G	A	het	5	2	3	0.4	0.0	0.0	0.6
1	T	13982493	T	C	het	29	21	8	0.0	0.51724137931	0.48275862069	0.0
1	A	14044604	A	G	het	5	3	2	0.6	0.0	0.0	0.4
1	T	14044707	T	G	het	29	28	1	0.0	0.51724137931	0.0	0.48275862069
1	A	14045030	A	G	het	162	8	154	0.592592592593	0.00617283950617	0.0	0.401234567901
1	A	14065147	C	A	het	59	3	56	0.457627118644	0.0	0.542372881356	0.0
1	A	14084163	G	A	het	13	3	10	0.461538461538	0.0	0.0	0.538461538462
1	T	14084642	T	A	het	5	3	2	0.4	0.6	0.0	0.0
1	A	14084653	A	T	het	5	4	1	0.6	0.4	0.0	0.0
1	A	14085938	G	A	het	8	0	8	0.5	0.0	0.0	0.5
1	A	14091715	G	A	het	6	6	0	0.5	0.0	0.0	0.5
1	A	14091718	T	A	het	6	6	0	0.5	0.5	0.0	0.0
1	A	14091923	A	G	het	5	0	5	0.6	0.0	0.0	0.4
1	A	14093620	C	A	het	7	1	6	0.428571428571	0.142857142857	0.428571428571	0.0
1	A	14093882	A	G	het	5	2	3	0.6	0.0	0.0	0.4
1	T	14101879	T	C	het	5	2	3	0.0	0.6	0.4	0.0
1	G	14130738	G	T	het	5	5	0	0.0	0.4	0.0	0.6
1	C	14137962	C	A	het	6	0	6	0.5	0.0	0.5	0.0
1	G	14141299	G	T	het	55	55	0	0.0	0.418181818182	0.0363636363636	0.545454545455
1	C	14151643	C	A	het	10	0	10	0.5	0.0	0.5	0.0
1	A	14181464	A	G	het	7	1	6	0.571428571429	0.0	0.0	0.428571428571
1	A	14192349	A	G	het	15	14	1	0.533333333333	0.0	0.0	0.466666666667
1	T	14196288	T	C	het	278	63	215	0.0	0.528776978417	0.471223021583	0.0
1	A	14220426	A	T	het	51	12	39	0.56862745098	0.43137254902	0.0	0.0
1	A	14224727	A	G	het	7	3	4	0.571428571429	0.0	0.0	0.428571428571
1	T	14233463	C	T	het	9	2	7	0.0	0.444444444444	0.555555555556	0.0
1	C	14233477	C	T	het	5	0	5	0.0	0.4	0.6	0.0
1	A	14233503	A	G	het	17	7	10	0.588235294118	0.0	0.0	0.411764705882
1	T	14240616	T	C	het	5	5	0	0.0	0.6	0.4	0.0
1	T	14241490	T	C	het	10	6	4	0.0	0.6	0.4	0.0
1	G	14241493	G	A	het	5	5	0	0.4	0.0	0.0	0.6
1	A	14245154	A	G	het	7	7	0	0.571428571429	0.0	0.0	0.428571428571
1	A	14245212	A	G	het	13	1	12	0.538461538462	0.0	0.0	0.461538461538
1	C	14246184	T	C	het	47	0	47	0.0212765957447	0.489361702128	0.489361702128	0.0
1	T	14246185	T	A	het	47	0	47	0.489361702128	0.510638297872	0.0	0.0
1	T	14246188	C	T	het	45	0	45	0.0	0.488888888889	0.511111111111	0.0
1	G	14246955	T	G	het	5	5	0	0.0	0.6	0.0	0.4
1	A	14255881	G	A	het	5	1	4	0.4	0.0	0.0	0.6
1	A	14318939	A	G	het	5	1	4	0.6	0.0	0.0	0.4
1	T	14319411	C	T	het	5	5	0	0.0	0.4	0.6	0.0
1	G	14326788	A	G	het	36	36	0	0.555555555556	0.0	0.0	0.444444444444
1	A	14340988	G	A	het	13	5	8	0.461538461538	0.0	0.0	0.538461538462
1	A	14341289	C	A	het	10	1	9	0.5	0.0	0.5	0.0
1	A	14343597	T	A	het	9	9	0	0.444444444444	0.555555555556	0.0	0.0
1	T	14347514	T	A	het	5	2	3	0.4	0.6	0.0	0.0
1	T	14358200	C	T	het	5	5	0	0.0	0.4	0.6	0.0
1	T	14358735	T	C	het	6	5	1	0.0	0.5	0.5	0.0
1	A	14358846	G	A	het	5	1	4	0.4	0.0	0.0	0.6
1	T	14362469	C	T	het	40	17	23	0.0	0.425	0.575	0.0
1	G	14362490	T	G	het	7	7	0	0.0	0.571428571429	0.0	0.428571428571
1	C	14362605	T	C	het	20	0	20	0.0	0.55	0.45	0.0
1	T	14362606	T	A	het	23	2	21	0.478260869565	0.521739130435	0.0	0.0
1	T	14362711	C	T	het	94	4	90	0.063829787234	0.414893617021	0.510638297872	0.0106382978723
1	G	14362931	T	G	het	7	7	0	0.0	0.571428571429	0.0	0.428571428571
1	T	14362941	T	C	het	6	6	0	0.0	0.5	0.5	0.0
1	T	14362996	T	C	het	119	39	80	0.0	0.579831932773	0.420168067227	0.0
1	A	14363126	A	G	het	9	2	7	0.555555555556	0.0	0.0	0.444444444444
1	C	14363129	T	C	het	5	0	5	0.0	0.6	0.4	0.0
1	T	14363130	T	A	het	8	2	6	0.5	0.5	0.0	0.0
1	C	14363135	C	T	het	7	0	7	0.0	0.428571428571	0.571428571429	0.0
1	T	14363332	A	T	het	15	2	13	0.533333333333	0.466666666667	0.0	0.0
1	A	14363394	A	T	het	17	0	17	0.588235294118	0.411764705882	0.0	0.0
1	T	14363510	T	A	het	45	22	23	0.4	0.466666666667	0.111111111111	0.0222222222222
1	T	14363528	C	T	het	22	11	11	0.0	0.454545454545	0.545454545455	0.0
1	A	14363570	A	T	het	19	7	12	0.473684210526	0.421052631579	0.0526315789474	0.0526315789474
1	A	14363881	A	T	het	5	3	2	0.6	0.4	0.0	0.0
1	G	14363940	G	A	het	11	11	0	0.454545454545	0.0	0.0	0.545454545455
1	C	14364025	C	T	het	75	0	75	0.0	0.493333333333	0.506666666667	0.0
1	A	14364077	T	A	het	17	13	4	0.470588235294	0.470588235294	0.0588235294118	0.0
1	T	14364543	T	C	het	5	3	2	0.0	0.6	0.4	0.0
1	A	14364757	A	G	het	5	2	3	0.6	0.0	0.0	0.4
1	T	14365297	T	C	het	6	4	2	0.0	0.5	0.5	0.0
1	T	14366066	C	T	het	9	8	1	0.0	0.444444444444	0.555555555556	0.0
1	T	14374875	T	C	het	5	4	1	0.0	0.6	0.4	0.0
1	T	14375001	T	C	het	5	3	2	0.0	0.6	0.4	0.0
1	A	14379462	G	A	het	10	1	9	0.4	0.0	0.0	0.6
1	A	14379502	A	G	het	5	0	5	0.6	0.0	0.0	0.4
1	T	14379875	C	T	het	7	6	1	0.0	0.428571428571	0.571428571429	0.0
1	A	14380562	G	A	het	6	1	5	0.5	0.0	0.0	0.5
1	T	14381255	A	T	het	16	4	12	0.5	0.4375	0.0625	0.0
1	T	14383767	T	C	het	5	4	1	0.2	0.4	0.4	0.0
1	A	14384069	A	G	het	5	5	0	0.6	0.0	0.0	0.4
1	A	14384276	A	G	het	5	1	4	0.6	0.0	0.0	0.4
1	A	14384380	A	G	het	9	5	4	0.555555555556	0.0	0.0	0.444444444444
1	A	14393843	A	G	het	5	2	3	0.6	0.0	0.0	0.4
1	A	14402760	G	A	het	7	6	1	0.428571428571	0.0	0.0	0.571428571429
1	T	14404375	T	C	het	5	3	2	0.0	0.6	0.4	0.0
1	T	14404388	T	C	het	7	4	3	0.0	0.571428571429	0.428571428571	0.0
1	A	14406966	A	G	het	5	5	0	0.6	0.0	0.0	0.4
1	A	14407737	A	G	het	13	2	11	0.538461538462	0.0	0.0	0.461538461538
1	C	14407998	A	T	het	5	0	5	0.6	0.4	0.0	0.0
1	T	14408029	G	T	het	144	137	7	0.0416666666667	0.409722222222	0.0	0.548611111111
1	C	14408079	C	T	het	18	0	18	0.0	0.444444444444	0.555555555556	0.0
1	T	14408122	C	T	het	36	24	12	0.0	0.472222222222	0.527777777778	0.0
1	T	14408253	T	C	het	14	5	9	0.0	0.5	0.5	0.0
1	C	14408258	T	C	het	14	0	14	0.0	0.571428571429	0.428571428571	0.0
1	T	14408259	T	A	het	19	5	14	0.473684210526	0.526315789474	0.0	0.0
1	T	14408364	T	C	het	112	3	109	0.0267857142857	0.508928571429	0.464285714286	0.0
1	T	14408471	T	C	het	100	58	42	0.0	0.58	0.41	0.01
1	G	14408517	T	G	het	9	9	0	0.0	0.555555555556	0.0	0.444444444444
1	G	14408584	T	G	het	5	5	0	0.0	0.6	0.0	0.4
1	T	14408649	T	C	het	136	50	86	0.0	0.558823529412	0.441176470588	0.0
1	T	14408961	T	A	het	31	24	7	0.483870967742	0.516129032258	0.0	0.0
1	T	14408985	T	A	het	15	2	13	0.466666666667	0.533333333333	0.0	0.0
1	A	14409130	A	T	het	13	5	8	0.538461538462	0.461538461538	0.0	0.0
1	G	14409226	G	T	het	5	5	0	0.0	0.4	0.0	0.6
1	C	14409304	G	C	het	26	0	26	0.0384615384615	0.0	0.423076923077	0.538461538462
1	G	14409581	T	G	het	8	8	0	0.0	0.5	0.0	0.5
1	T	14409598	T	C	het	75	22	53	0.0133333333333	0.586666666667	0.4	0.0
1	C	14409678	T	C	het	72	0	72	0.0	0.527777777778	0.444444444444	0.0277777777778
1	A	14409724	T	A	het	46	39	7	0.434782608696	0.478260869565	0.0869565217391	0.0
1	A	14409730	T	A	het	22	20	2	0.454545454545	0.545454545455	0.0	0.0
1	T	14409770	T	C	het	9	5	4	0.0	0.555555555556	0.444444444444	0.0
1	T	14410350	T	G	het	5	2	3	0.0	0.6	0.0	0.4
1	T	14410463	T	C	het	5	2	3	0.0	0.6	0.4	0.0
1	A	14419048	A	G	het	5	1	4	0.6	0.0	0.0	0.4
1	T	14419632	T	C	het	6	4	2	0.0	0.5	0.5	0.0
1	T	14420528	T	C	het	6	3	3	0.0	0.5	0.5	0.0
1	A	14424446	A	G	het	5	3	2	0.6	0.0	0.0	0.4
1	T	14425389	C	T	het	5	4	1	0.0	0.4	0.6	0.0
1	T	14425834	T	C	het	14	12	2	0.0	0.5	0.5	0.0
1	T	14426872	T	C	het	10	2	8	0.0	0.5	0.5	0.0
1	T	14426908	A	T	het	9	4	5	0.555555555556	0.444444444444	0.0	0.0
1	G	14429261	G	A	het	7	7	0	0.428571428571	0.142857142857	0.0	0.428571428571
1	T	14429458	T	C	het	7	6	1	0.0	0.571428571429	0.428571428571	0.0
1	T	14430260	T	C	het	12	11	1	0.0	0.5	0.5	0.0
1	T	14441300	T	C	het	12	10	2	0.0	0.5	0.5	0.0
1	T	14442223	T	C	het	7	5	2	0.0	0.571428571429	0.428571428571	0.0
1	A	14442647	A	G	het	12	4	8	0.583333333333	0.0	0.0	0.416666666667
1	T	14447277	T	C	het	6	5	1	0.0	0.5	0.5	0.0
1	A	14451469	C	A	het	8	3	5	0.5	0.0	0.5	0.0
1	T	14454473	T	A	het	8	8	0	0.5	0.5	0.0	0.0
1	G	14454475	G	A	het	8	8	0	0.5	0.0	0.0	0.5
1	G	14454481	G	T	het	9	9	0	0.0	0.444444444444	0.0	0.555555555556
1	A	14467696	A	G	het	10	0	10	0.6	0.0	0.0	0.4
1	T	14468261	T	C	het	5	3	2	0.0	0.6	0.4	0.0
1	T	14472138	T	C	het	5	1	4	0.0	0.6	0.4	0.0
1	G	14472295	G	A	het	5	5	0	0.4	0.0	0.0	0.6
1	A	14472330	G	A	het	6	5	1	0.5	0.0	0.0	0.5
1	T	14472957	T	A	het	54	16	38	0.425925925926	0.574074074074	0.0	0.0
1	T	14473278	T	C	het	55	27	28	0.0	0.581818181818	0.418181818182	0.0
1	T	14473329	C	T	het	211	58	153	0.0	0.492890995261	0.502369668246	0.00473933649289
1	G	14474448	G	A	het	59	59	0	0.440677966102	0.0338983050847	0.0	0.525423728814
1	T	14474568	C	T	het	100	71	29	0.01	0.43	0.56	0.0
1	A	14474585	T	A	het	25	19	6	0.48	0.52	0.0	0.0
1	A	14474615	A	T	het	10	0	10	0.6	0.4	0.0	0.0
1	T	14474625	T	C	het	17	7	10	0.0	0.529411764706	0.470588235294	0.0
1	T	14474859	T	C	het	5	4	1	0.0	0.6	0.4	0.0
1	T	14476496	T	C	het	8	6	2	0.0	0.5	0.5	0.0
1	T	14483927	T	C	het	35	16	19	0.0	0.571428571429	0.428571428571	0.0
1	T	14483963	T	A	het	6	2	4	0.5	0.5	0.0	0.0
1	T	14484225	T	C	het	248	19	229	0.00403225806452	0.532258064516	0.463709677419	0.0
1	C	14486755	C	A	het	41	0	41	0.414634146341	0.0	0.585365853659	0.0
1	T	14486819	T	A	het	156	20	136	0.410256410256	0.576923076923	0.0128205128205	0.0
1	T	14486995	T	A	het	460	144	316	0.410869565217	0.5	0.0869565217391	0.00217391304348
1	T	14487005	T	C	het	623	161	462	0.00481540930979	0.563402889246	0.430176565008	0.0016051364366
1	G	14487051	G	T	het	54	54	0	0.0	0.462962962963	0.0	0.537037037037
1	G	14487063	A	G	het	125	125	0	0.56	0.008	0.0	0.432
1	T	14487238	T	C	het	191	22	169	0.0	0.544502617801	0.455497382199	0.0
1	C	14487306	T	C	het	99	0	99	0.0	0.565656565657	0.434343434343	0.0
1	A	14487662	G	A	het	6	1	5	0.5	0.0	0.0	0.5
1	T	14489256	T	C	het	65	61	4	0.0	0.523076923077	0.476923076923	0.0
1	A	14494122	G	A	het	6	6	0	0.5	0.0	0.0	0.5
1	T	14494335	T	G	het	10	2	8	0.0	0.5	0.0	0.5
1	A	14498073	A	G	het	12	3	9	0.583333333333	0.0	0.0	0.416666666667
1	A	14498088	G	A	het	6	3	3	0.5	0.0	0.0	0.5
1	T	14507753	A	T	het	191	34	157	0.575916230366	0.418848167539	0.00523560209424	0.0
1	A	14507854	A	T	het	99	67	32	0.555555555556	0.414141414141	0.0	0.030303030303
1	A	14508065	A	G	het	426	58	368	0.455399061033	0.110328638498	0.00234741784038	0.431924882629
1	C	14508076	T	C	het	193	0	193	0.0103626943005	0.538860103627	0.450777202073	0.0
1	T	14508077	T	A	het	245	44	201	0.461224489796	0.526530612245	0.0122448979592	0.0
1	T	14508459	A	T	het	174	34	140	0.557471264368	0.408045977011	0.0114942528736	0.0229885057471
1	T	14508469	T	C	het	179	30	149	0.00558659217877	0.586592178771	0.40782122905	0.0
1	C	14508496	C	T	het	233	0	233	0.0	0.459227467811	0.540772532189	0.0
1	A	14508594	A	G	het	78	39	39	0.512820512821	0.025641025641	0.0128205128205	0.448717948718
1	G	14508707	G	A	het	25	25	0	0.48	0.0	0.0	0.52
1	A	14508909	G	A	het	637	29	608	0.494505494505	0.0	0.0	0.505494505495
1	T	14508962	A	T	het	25	5	20	0.52	0.44	0.04	0.0
1	A	14509095	A	T	het	5	2	3	0.6	0.4	0.0	0.0
1	T	14509182	C	T	het	39	28	11	0.025641025641	0.461538461538	0.512820512821	0.0
1	T	14509675	A	T	het	15	8	7	0.533333333333	0.466666666667	0.0	0.0
1	T	14509835	A	T	het	122	20	102	0.524590163934	0.475409836066	0.0	0.0
1	C	14509941	C	A	het	202	0	202	0.40099009901	0.0148514851485	0.584158415842	0.0
1	T	14510397	T	C	het	272	57	215	0.0	0.584558823529	0.411764705882	0.00367647058824
1	C	14510436	C	A	het	112	0	112	0.491071428571	0.0	0.508928571429	0.0
1	A	14510440	T	A	het	116	7	109	0.48275862069	0.508620689655	0.00862068965517	0.0
1	A	14511197	A	T	het	209	134	75	0.578947368421	0.416267942584	0.00478468899522	0.0
1	G	14511321	G	T	het	114	114	0	0.0701754385965	0.40350877193	0.0526315789474	0.473684210526
1	C	14543444	A	C	het	43	0	43	0.53488372093	0.0232558139535	0.441860465116	0.0
1	A	14543448	T	A	het	55	8	47	0.490909090909	0.509090909091	0.0	0.0
1	T	14543579	T	C	het	206	139	67	0.00485436893204	0.543689320388	0.45145631068	0.0
1	G	14543617	A	G	het	44	44	0	0.522727272727	0.0227272727273	0.0227272727273	0.431818181818
1	T	14544217	T	C	het	167	110	57	0.059880239521	0.461077844311	0.461077844311	0.0179640718563
1	T	14544242	T	A	het	96	49	47	0.46875	0.53125	0.0	0.0
1	G	14544519	G	A	het	26	26	0	0.5	0.0	0.0	0.5
1	T	14544788	T	C	het	523	419	104	0.0038240917782	0.520076481836	0.472275334608	0.0038240917782
1	T	14544817	T	C	het	580	447	133	0.0137931034483	0.522413793103	0.462068965517	0.00172413793103
1	T	14545171	C	T	het	69	34	35	0.0	0.434782608696	0.565217391304	0.0
1	T	14545228	C	T	het	258	22	236	0.0	0.43023255814	0.56976744186	0.0
1	A	14545449	A	T	het	132	6	126	0.55303030303	0.44696969697	0.0	0.0
1	G	14545547	G	T	het	20	20	0	0.0	0.4	0.0	0.6
1	T	14581821	T	C	het	1408	1038	370	0.00355113636364	0.511363636364	0.485085227273	0.0
1	G	14581902	G	T	het	30	30	0	0.0	0.4	0.0333333333333	0.566666666667
1	T	14586144	T	C	het	5	0	5	0.0	0.6	0.4	0.0
1	A	14586822	A	G	het	15	9	6	0.6	0.0	0.0	0.4
1	A	14589601	A	G	het	7	4	3	0.571428571429	0.0	0.0	0.428571428571
1	C	14592461	C	T	het	46	0	46	0.0	0.434782608696	0.565217391304	0.0
1	G	14592625	A	G	het	67	67	0	0.522388059701	0.0	0.0	0.477611940299
1	A	14608737	T	A	het	5	1	4	0.4	0.6	0.0	0.0
1	A	14608895	A	T	het	5	4	1	0.6	0.4	0.0	0.0
1	A	14608896	A	T	het	5	4	1	0.6	0.4	0.0	0.0
1	A	14608951	C	A	het	5	2	3	0.4	0.0	0.4	0.2
1	A	14609388	A	G	het	51	6	45	0.588235294118	0.0	0.0	0.411764705882
1	T	14609858	T	C	het	11	8	3	0.0	0.545454545455	0.454545454545	0.0
1	T	14610135	A	T	het	5	4	1	0.6	0.4	0.0	0.0
1	A	14610226	A	T	het	17	8	9	0.529411764706	0.411764705882	0.0588235294118	0.0
1	T	14657589	T	C	het	21	12	9	0.0	0.52380952381	0.47619047619	0.0
1	T	14657771	T	C	het	9	8	1	0.0	0.555555555556	0.444444444444	0.0
1	T	14657812	T	C	het	104	104	0	0.0288461538462	0.5	0.471153846154	0.0
1	G	14657866	G	A	het	12	12	0	0.416666666667	0.0	0.0	0.583333333333
1	T	14657869	T	G	het	12	12	0	0.0	0.583333333333	0.0	0.416666666667
1	G	14658164	A	G	het	5	5	0	0.6	0.0	0.0	0.4
1	G	14658910	G	T	het	5	5	0	0.0	0.4	0.0	0.6
1	A	14659083	A	C	het	12	5	7	0.5	0.0833333333333	0.416666666667	0.0
1	G	14659234	G	A	het	5	5	0	0.4	0.0	0.0	0.6
1	G	14659559	T	G	het	11	11	0	0.0	0.545454545455	0.0	0.454545454545
1	C	14659600	C	A	het	5	0	5	0.4	0.0	0.4	0.2
1	T	14660333	C	T	het	7	2	5	0.0	0.428571428571	0.571428571429	0.0
1	T	14660406	T	G	het	5	4	1	0.0	0.6	0.0	0.4
1	T	14669891	T	C	het	5	4	1	0.0	0.6	0.4	0.0
1	T	14673754	T	C	het	7	6	1	0.0	0.571428571429	0.428571428571	0.0
1	C	14681679	A	C	het	5	0	5	0.6	0.0	0.4	0.0
1	T	14684097	T	C	het	5	3	2	0.0	0.6	0.4	0.0
1	T	14689751	T	A	het	6	6	0	0.5	0.5	0.0	0.0
1	A	14689893	A	G	het	5	1	4	0.6	0.0	0.0	0.4
1	A	14707046	A	T	het	11	11	0	0.545454545455	0.454545454545	0.0	0.0
1	T	14715641	T	G	het	5	5	0	0.0	0.6	0.0	0.4
1	T	14717133	T	C	het	7	6	1	0.0	0.571428571429	0.428571428571	0.0
1	A	14720635	A	T	het	5	1	4	0.6	0.4	0.0	0.0
1	T	14720644	T	C	het	5	1	4	0.0	0.6	0.4	0.0
1	T	14722500	T	C	het	7	4	3	0.0	0.571428571429	0.428571428571	0.0
1	A	14724335	A	T	het	22	1	21	0.545454545455	0.454545454545	0.0	0.0
1	T	14724890	T	C	het	5	5	0	0.0	0.6	0.4	0.0
1	T	14725366	T	C	het	5	2	3	0.0	0.6	0.4	0.0
1	A	14728271	T	A	het	5	2	3	0.4	0.6	0.0	0.0
1	A	14733414	A	T	het	9	5	4	0.555555555556	0.444444444444	0.0	0.0
1	T	14746124	T	C	het	12	8	4	0.0	0.583333333333	0.416666666667	0.0
1	A	14747370	A	G	het	5	0	5	0.6	0.0	0.0	0.4
1	A	14747372	G	A	het	7	0	7	0.428571428571	0.0	0.0	0.571428571429
1	G	14750114	G	A	het	5	5	0	0.4	0.0	0.0	0.6
1	T	14750672	T	A	het	10	0	10	0.4	0.6	0.0	0.0
1	T	14750845	T	C	het	9	7	2	0.0	0.555555555556	0.444444444444	0.0
1	A	14804442	G	A	het	7	5	2	0.428571428571	0.0	0.142857142857	0.428571428571
1	A	14804605	A	G	het	5	4	1	0.6	0.0	0.0	0.4
1	A	14804678	T	A	het	6	4	2	0.5	0.5	0.0	0.0
1	T	14804774	T	C	het	6	5	1	0.0	0.5	0.5	0.0
1	G	14806245	G	A	het	5	5	0	0.4	0.0	0.0	0.6
1	G	14806250	G	A	het	5	5	0	0.4	0.0	0.0	0.6
1	A	14807057	G	A	het	5	2	3	0.4	0.0	0.0	0.6
1	T	14807221	T	C	het	5	2	3	0.0	0.6	0.4	0.0
1	T	14807855	T	G	het	7	3	4	0.0	0.571428571429	0.0	0.428571428571
1	T	14807858	T	C	het	6	3	3	0.0	0.5	0.5	0.0
1	T	14808137	T	C	het	7	6	1	0.0	0.571428571429	0.428571428571	0.0
1	T	14808563	T	C	het	7	6	1	0.0	0.571428571429	0.428571428571	0.0
1	A	14814512	G	A	het	6	0	6	0.5	0.0	0.0	0.5
1	A	14815125	G	A	het	5	0	5	0.4	0.0	0.0	0.6
1	A	14816008	A	G	het	5	0	5	0.6	0.0	0.0	0.4
1	A	14816240	G	A	het	7	2	5	0.428571428571	0.0	0.0	0.571428571429
1	T	14816374	T	C	het	5	5	0	0.0	0.6	0.4	0.0
1	T	14819242	C	T	het	5	3	2	0.0	0.4	0.6	0.0
1	A	14820899	T	A	het	12	7	5	0.416666666667	0.583333333333	0.0	0.0
1	G	14821003	T	G	het	8	8	0	0.0	0.5	0.0	0.5
1	C	14821278	C	A	het	5	0	5	0.4	0.0	0.6	0.0
1	C	14821283	C	A	het	6	0	6	0.5	0.0	0.5	0.0
1	C	14821606	T	C	het	6	0	6	0.0	0.5	0.5	0.0
1	A	14821695	A	G	het	5	3	2	0.6	0.0	0.0	0.4
1	A	14821711	A	G	het	5	2	3	0.6	0.0	0.0	0.4
1	T	14821716	C	T	het	5	1	4	0.0	0.4	0.6	0.0
1	A	14821965	A	G	het	12	10	2	0.583333333333	0.0	0.0	0.416666666667
1	A	14822657	A	T	het	5	4	1	0.6	0.4	0.0	0.0
1	T	14824960	A	T	het	10	0	10	0.6	0.4	0.0	0.0
1	A	14829088	A	G	het	5	5	0	0.6	0.0	0.0	0.4
1	A	14829168	A	G	het	9	2	7	0.555555555556	0.0	0.0	0.444444444444
1	A	14830651	A	T	het	5	5	0	0.6	0.4	0.0	0.0
1	A	14835334	A	G	het	11	11	0	0.545454545455	0.0	0.0	0.454545454545
1	A	14835512	T	C	het	9	1	8	0.111111111111	0.444444444444	0.444444444444	0.0
1	A	14835811	A	G	het	5	5	0	0.6	0.0	0.0	0.4
1	A	14836128	G	A	het	10	9	1	0.5	0.0	0.0	0.5
1	G	14836238	T	G	het	6	6	0	0.0	0.5	0.0	0.5
1	A	14836606	G	A	het	5	3	2	0.4	0.0	0.0	0.6
1	A	14836612	G	A	het	7	5	2	0.428571428571	0.0	0.0	0.571428571429
1	A	14839020	G	A	het	5	0	5	0.4	0.0	0.0	0.6
1	A	14843990	A	G	het	5	0	5	0.6	0.0	0.0	0.4
1	C	14844015	C	T	het	7	0	7	0.0	0.428571428571	0.571428571429	0.0
1	G	14844744	G	A	het	5	5	0	0.4	0.0	0.0	0.6
1	A	14850403	A	G	het	5	5	0	0.6	0.0	0.0	0.4
1	G	14850671	G	A	het	5	5	0	0.4	0.0	0.0	0.6
1	C	14850731	C	A	het	8	0	8	0.5	0.0	0.5	0.0
1	T	14850765	T	C	het	15	14	1	0.0	0.533333333333	0.466666666667	0.0
1	A	14850806	A	G	het	19	15	4	0.526315789474	0.0	0.0	0.473684210526
1	G	14850821	G	A	het	5	5	0	0.4	0.0	0.0	0.6
1	A	14851005	G	A	het	5	1	4	0.4	0.0	0.0	0.6
1	G	14851121	G	A	het	8	8	0	0.5	0.0	0.0	0.5
1	T	14851160	C	T	het	7	5	2	0.0	0.428571428571	0.571428571429	0.0
1	T	14852007	T	C	het	12	10	2	0.0	0.583333333333	0.416666666667	0.0
1	T	14852647	A	T	het	5	2	3	0.6	0.4	0.0	0.0
1	T	14853852	C	T	het	5	4	1	0.0	0.4	0.6	0.0
1	G	14854151	A	G	het	26	26	0	0.538461538462	0.0	0.0	0.461538461538
1	T	14855044	T	C	het	6	5	1	0.0	0.5	0.5	0.0
1	C	14856089	C	A	het	5	0	5	0.4	0.0	0.6	0.0
1	A	14857583	A	T	het	7	1	6	0.571428571429	0.428571428571	0.0	0.0
1	A	14859588	A	G	het	5	4	1	0.6	0.0	0.0	0.4
1	A	14864719	A	G	het	5	4	1	0.6	0.0	0.0	0.4
1	A	14865929	A	G	het	5	3	2	0.6	0.0	0.0	0.4
1	T	14866706	C	T	het	5	5	0	0.0	0.4	0.6	0.0
1	G	14869823	G	A	het	5	5	0	0.4	0.0	0.0	0.6
1	T	14873080	T	C	het	9	4	5	0.0	0.555555555556	0.444444444444	0.0
1	A	14873597	A	G	het	7	7	0	0.571428571429	0.0	0.0	0.428571428571
1	T	14873917	T	C	het	7	3	4	0.0	0.571428571429	0.428571428571	0.0
1	T	14879140	C	T	het	5	3	2	0.0	0.4	0.6	0.0
1	T	14880660	T	A	het	12	12	0	0.416666666667	0.583333333333	0.0	0.0
1	G	14880666	G	A	het	8	8	0	0.5	0.0	0.0	0.5
1	C	14889740	T	C	het	18	0	18	0.0	0.555555555556	0.444444444444	0.0
1	A	14889741	A	T	het	24	6	18	0.583333333333	0.416666666667	0.0	0.0
1	A	14898016	A	G	het	17	6	11	0.529411764706	0.0	0.0	0.470588235294
1	A	14899744	G	A	het	10	4	6	0.5	0.0	0.0	0.5
1	T	14900510	C	T	het	7	5	2	0.0	0.428571428571	0.571428571429	0.0
1	A	14906886	G	A	het	8	3	5	0.5	0.0	0.0	0.5
1	A	14907173	G	A	het	12	8	4	0.416666666667	0.0	0.0	0.583333333333
1	A	14909214	A	G	het	5	3	2	0.6	0.0	0.0	0.4
1	A	14911222	A	G	het	12	9	3	0.583333333333	0.0	0.0	0.416666666667
1	T	14911349	T	C	het	7	5	2	0.0	0.571428571429	0.428571428571	0.0
1	A	14911836	A	G	het	7	0	7	0.571428571429	0.0	0.0	0.428571428571
1	T	14921886	T	C	het	10	3	7	0.0	0.6	0.4	0.0
1	C	14924749	T	C	het	7	0	7	0.142857142857	0.428571428571	0.428571428571	0.0
1	A	14925207	A	G	het	15	4	11	0.6	0.0	0.0	0.4
1	A	14925789	G	A	het	59	7	52	0.491525423729	0.0	0.0	0.508474576271
1	C	14928713	T	C	het	14	0	14	0.0	0.5	0.5	0.0
1	A	14928714	A	T	het	16	2	14	0.5625	0.4375	0.0	0.0
1	C	14940044	C	A	het	12	0	12	0.416666666667	0.0	0.583333333333	0.0
1	G	14940056	T	G	het	6	6	0	0.0	0.5	0.0	0.5
1	A	14940106	A	G	het	5	1	4	0.6	0.0	0.0	0.4
1	A	14944001	G	A	het	5	3	2	0.4	0.0	0.0	0.6
1	A	14944062	A	T	het	5	2	3	0.6	0.4	0.0	0.0
1	A	14944355	A	G	het	5	2	3	0.6	0.0	0.0	0.4
1	A	14949083	A	T	het	5	0	5	0.6	0.4	0.0	0.0
1	T	14954157	T	C	het	5	1	4	0.0	0.6	0.4	0.0
1	A	14954259	A	G	het	5	1	4	0.6	0.0	0.0	0.4
1	A	14955908	A	G	het	12	8	4	0.583333333333	0.0	0.0	0.416666666667
1	A	14958694	A	G	het	5	2	3	0.6	0.0	0.0	0.4
1	A	14959894	A	G	het	5	1	4	0.6	0.0	0.0	0.4
1	A	14960405	A	G	het	5	0	5	0.6	0.0	0.0	0.4
1	C	14971344	C	T	het	5	0	5	0.0	0.4	0.6	0.0
1	T	14975340	T	C	het	6	2	4	0.0	0.5	0.5	0.0
1	A	14975927	A	T	het	5	2	3	0.6	0.4	0.0	0.0
1	A	14976290	G	A	het	6	0	6	0.5	0.0	0.0	0.5
1	C	14976301	C	A	het	7	0	7	0.428571428571	0.0	0.571428571429	0.0
1	A	14978217	T	A	het	6	4	2	0.5	0.5	0.0	0.0
1	A	14980124	A	T	het	5	1	4	0.6	0.4	0.0	0.0
1	A	14983276	G	A	het	8	1	7	0.5	0.0	0.0	0.5
1	A	14985247	A	C	het	5	1	4	0.6	0.0	0.4	0.0
1	A	14985494	T	A	het	5	1	4	0.4	0.6	0.0	0.0
1	C	14985668	C	A	het	5	0	5	0.4	0.0	0.6	0.0
1	T	14987552	T	C	het	5	4	1	0.0	0.6	0.4	0.0
1	C	15010230	T	C	het	5	0	5	0.0	0.6	0.4	0.0
1	T	15017531	T	C	het	7	3	4	0.0	0.571428571429	0.428571428571	0.0
1	C	15025984	C	G	het	5	0	5	0.0	0.0	0.6	0.4
1	A	15030129	A	G	het	5	0	5	0.6	0.0	0.0	0.4
1	A	15034478	A	G	het	5	0	5	0.6	0.0	0.0	0.4
1	A	15036357	A	G	het	5	3	2	0.6	0.0	0.0	0.4
1	T	15041534	T	C	het	34	29	5	0.0	0.529411764706	0.470588235294	0.0
1	C	15042481	C	T	het	5	0	5	0.0	0.4	0.6	0.0
1	T	15046095	T	G	het	7	3	4	0.0	0.428571428571	0.142857142857	0.428571428571
1	T	15048842	T	C	het	6	5	1	0.0	0.5	0.5	0.0
1	C	15052229	C	T	het	5	0	5	0.0	0.4	0.6	0.0
1	C	15061573	T	C	het	17	0	17	0.0	0.588235294118	0.411764705882	0.0
1	C	15062243	C	T	het	5	0	5	0.0	0.4	0.6	0.0
1	T	15062625	A	T	het	20	0	20	0.6	0.4	0.0	0.0
1	T	15066366	T	C	het	5	4	1	0.0	0.6	0.4	0.0
1	A	15068062	A	G	het	22	11	11	0.590909090909	0.0	0.0	0.409090909091
1	A	15072518	A	T	het	5	0	5	0.6	0.4	0.0	0.0
1	A	15073370	G	A	het	6	2	4	0.5	0.0	0.0	0.5
1	T	15074247	T	C	het	5	2	3	0.0	0.6	0.4	0.0
1	T	15082135	T	A	het	1983	1750	233	0.400907715582	0.574886535552	0.00504286434695	0.0191628845184
1	T	15082261	T	C	het	572	305	267	0.00174825174825	0.576923076923	0.414335664336	0.00699300699301
1	G	15083037	G	A	het	2347	2347	0	0.424371538134	0.004260758415	0.0	0.571367703451
1	T	15083143	C	T	het	1135	859	276	0.00264317180617	0.419383259912	0.570925110132	0.00704845814978
1	A	15083633	A	T	het	2255	1928	327	0.554767184035	0.408869179601	0.0039911308204	0.0323725055432
1	T	15084029	T	C	het	176	143	33	0.00568181818182	0.528409090909	0.454545454545	0.0113636363636
1	T	15084559	C	T	het	741	668	73	0.00404858299595	0.411605937922	0.57624831309	0.0080971659919
1	G	15084811	T	G	het	1541	1541	0	0.0272550292018	0.512654120701	0.00064892926671	0.459441920831
1	A	15085532	G	A	het	33	25	8	0.454545454545	0.0	0.0	0.545454545455
1	A	15085910	T	A	het	1293	1252	41	0.484918793503	0.491879350348	0.0030935808198	0.0201082753287
1	A	15087717	G	A	het	7	3	4	0.428571428571	0.0	0.0	0.571428571429
1	A	15088002	A	G	het	7	0	7	0.571428571429	0.0	0.0	0.428571428571
1	A	15088004	G	A	het	6	0	6	0.5	0.0	0.0	0.5
1	A	15089266	A	T	het	34	1	33	0.558823529412	0.411764705882	0.0294117647059	0.0
1	T	15090913	C	T	het	18	8	10	0.0	0.444444444444	0.555555555556	0.0
1	C	15091967	C	T	het	63	0	63	0.015873015873	0.412698412698	0.571428571429	0.0
1	A	15091990	G	A	het	100	1	99	0.42	0.0	0.01	0.57
1	A	15092319	A	C	het	99	13	86	0.505050505051	0.0	0.464646464646	0.030303030303
1	C	15092421	C	T	het	5	0	5	0.0	0.4	0.6	0.0
1	A	15093218	A	G	het	45	0	45	0.577777777778	0.0	0.0	0.422222222222
1	A	15093224	G	A	het	46	0	46	0.5	0.0	0.0	0.5
1	C	15093784	C	T	het	54	0	54	0.0	0.407407407407	0.592592592593	0.0
1	T	15095241	T	C	het	129	21	108	0.0	0.53488372093	0.457364341085	0.0077519379845
1	C	15096690	C	A	het	15	0	15	0.4	0.0	0.6	0.0
1	C	15096895	C	A	het	38	0	38	0.421052631579	0.0	0.578947368421	0.0
1	T	15096930	T	A	het	6	0	6	0.5	0.5	0.0	0.0
1	C	15096933	T	C	het	7	0	7	0.0	0.571428571429	0.428571428571	0.0
1	A	15097190	A	G	het	10	3	7	0.6	0.0	0.0	0.4
1	A	15097922	A	G	het	5	2	3	0.6	0.0	0.0	0.4
1	G	15098300	G	A	het	5	5	0	0.4	0.0	0.0	0.6
1	T	15098628	T	C	het	28	3	25	0.0	0.535714285714	0.464285714286	0.0
1	T	15098669	T	A	het	5	0	5	0.4	0.6	0.0	0.0
1	A	15098800	A	T	het	94	1	93	0.553191489362	0.446808510638	0.0	0.0
1	C	15098839	T	C	het	8	0	8	0.0	0.5	0.5	0.0
1	A	15099369	T	A	het	7	2	5	0.428571428571	0.571428571429	0.0	0.0
1	T	15099975	T	G	het	176	8	168	0.0170454545455	0.5625	0.0	0.420454545455
1	A	15100743	G	A	het	268	6	262	0.462686567164	0.0	0.00373134328358	0.533582089552
1	T	15100865	T	A	het	95	10	85	0.442105263158	0.547368421053	0.0105263157895	0.0
1	T	15102696	T	C	het	90	11	79	0.0222222222222	0.533333333333	0.444444444444	0.0
1	A	15103623	C	A	het	36	3	33	0.444444444444	0.0277777777778	0.527777777778	0.0
1	C	15103932	C	A	het	15	0	15	0.4	0.0	0.6	0.0
1	A	15103943	A	G	het	19	3	16	0.578947368421	0.0	0.0	0.421052631579
1	A	15104611	A	G	het	7	5	2	0.571428571429	0.0	0.0	0.428571428571
1	A	15105408	A	G	het	27	2	25	0.518518518519	0.037037037037	0.0	0.444444444444
1	A	15105575	G	A	het	6	1	5	0.5	0.0	0.0	0.5
1	A	15105635	A	G	het	34	16	18	0.588235294118	0.0	0.0	0.411764705882
1	T	15107071	T	G	het	7	3	4	0.0	0.571428571429	0.0	0.428571428571
1	A	15107190	G	A	het	7	2	5	0.428571428571	0.0	0.0	0.571428571429
1	G	15107527	A	G	het	9	9	0	0.555555555556	0.0	0.0	0.444444444444
1	A	15108211	A	C	het	36	2	34	0.583333333333	0.0	0.416666666667	0.0
1	C	15108214	C	A	het	31	0	31	0.483870967742	0.0	0.516129032258	0.0
1	A	15109944	A	G	het	57	3	54	0.578947368421	0.0	0.0	0.421052631579
1	A	15110295	G	A	het	13	3	10	0.461538461538	0.0	0.0	0.538461538462
1	C	15110313	C	A	het	5	0	5	0.4	0.0	0.6	0.0
1	A	15110639	G	A	het	8	0	8	0.5	0.0	0.0	0.5
1	T	15111283	C	T	het	11	6	5	0.0	0.454545454545	0.545454545455	0.0
1	T	15112911	T	A	het	5	2	3	0.4	0.6	0.0	0.0
1	T	15113069	C	T	het	5	1	4	0.0	0.4	0.6	0.0
1	A	15113687	T	A	het	11	4	7	0.454545454545	0.545454545455	0.0	0.0
1	A	15114235	A	G	het	9	3	6	0.555555555556	0.0	0.0	0.444444444444
1	T	15115223	C	T	het	9	5	4	0.0	0.444444444444	0.555555555556	0.0
1	T	15115408	T	G	het	6	4	2	0.0	0.5	0.0	0.5
1	T	15115750	T	C	het	5	0	5	0.0	0.6	0.4	0.0
1	A	15115877	G	A	het	6	2	4	0.5	0.0	0.0	0.5
1	T	15116179	T	C	het	5	0	5	0.0	0.6	0.4	0.0
1	A	15116874	A	T	het	7	4	3	0.571428571429	0.428571428571	0.0	0.0
1	T	15117017	T	C	het	11	4	7	0.0	0.545454545455	0.454545454545	0.0
1	A	15117462	C	A	het	8	1	7	0.5	0.0	0.5	0.0
1	A	15117995	A	G	het	7	1	6	0.571428571429	0.0	0.0	0.428571428571
1	T	15118936	T	C	het	10	0	10	0.0	0.6	0.4	0.0
1	A	15119377	A	G	het	16	7	9	0.5625	0.0	0.0	0.4375
1	A	15119677	G	A	het	5	0	5	0.4	0.0	0.0	0.6
1	A	15119808	A	G	het	7	3	4	0.571428571429	0.0	0.0	0.428571428571
1	T	15121259	C	T	het	9	3	6	0.0	0.444444444444	0.555555555556	0.0
1	A	15121263	T	A	het	8	3	5	0.5	0.5	0.0	0.0
1	T	15121786	C	T	het	7	0	7	0.0	0.428571428571	0.571428571429	0.0
1	C	15123205	C	T	het	9	0	9	0.0	0.444444444444	0.555555555556	0.0
1	A	15123237	A	T	het	7	3	4	0.571428571429	0.428571428571	0.0	0.0
1	A	15124038	A	G	het	7	0	7	0.571428571429	0.0	0.0	0.428571428571
1	A	15124219	A	G	het	10	4	6	0.5	0.0	0.1	0.4
1	T	15124313	T	C	het	5	0	5	0.0	0.6	0.4	0.0
1	T	15124502	T	A	het	11	0	11	0.454545454545	0.545454545455	0.0	0.0
1	A	15124563	G	A	het	6	0	6	0.5	0.0	0.0	0.5
1	T	15125207	T	C	het	5	4	1	0.0	0.6	0.4	0.0
1	A	15125420	G	A	het	13	8	5	0.461538461538	0.0	0.0	0.538461538462
1	T	15126902	T	A	het	27	19	8	0.444444444444	0.555555555556	0.0	0.0
1	T	15126977	T	A	het	5	2	3	0.4	0.6	0.0	0.0
1	A	15127141	C	A	het	6	1	5	0.5	0.0	0.5	0.0
1	T	15127333	C	T	het	7	7	0	0.0	0.428571428571	0.571428571429	0.0
1	A	15127694	G	A	het	6	3	3	0.5	0.0	0.0	0.5
1	C	15127840	C	T	het	7	0	7	0.0	0.428571428571	0.571428571429	0.0
1	T	15128798	T	C	het	5	2	3	0.0	0.6	0.4	0.0
1	T	15130077	T	C	het	10	0	10	0.0	0.5	0.5	0.0
1	T	15130841	T	A	het	13	7	6	0.461538461538	0.538461538462	0.0	0.0
1	T	15130930	C	T	het	5	1	4	0.0	0.4	0.6	0.0
1	A	15131633	A	G	het	9	4	5	0.555555555556	0.0	0.0	0.444444444444
1	C	15131779	C	T	het	9	0	9	0.0	0.444444444444	0.555555555556	0.0
1	C	15131857	C	T	het	9	0	9	0.0	0.444444444444	0.555555555556	0.0
1	T	15132344	T	A	het	8	1	7	0.5	0.5	0.0	0.0
1	A	15132853	G	A	het	15	1	14	0.466666666667	0.0	0.0	0.533333333333
1	C	15133230	C	T	het	5	0	5	0.0	0.4	0.6	0.0
1	T	15133499	C	T	het	11	1	10	0.0	0.454545454545	0.545454545455	0.0
1	T	15133603	C	T	het	5	2	3	0.0	0.4	0.6	0.0
1	C	15133840	C	A	het	12	0	12	0.416666666667	0.0	0.583333333333	0.0
1	G	15134092	G	T	het	5	5	0	0.0	0.4	0.0	0.6
1	T	15134692	T	C	het	5	2	3	0.0	0.6	0.4	0.0
1	T	15135210	T	C	het	10	7	3	0.0	0.6	0.4	0.0
1	C	15135802	C	T	het	103	0	103	0.0	0.446601941748	0.553398058252	0.0
1	T	15136305	T	C	het	59	1	58	0.0	0.593220338983	0.406779661017	0.0
1	G	15137153	A	G	het	7	7	0	0.571428571429	0.0	0.0	0.428571428571
1	C	15137966	A	C	het	77	0	77	0.519480519481	0.0	0.480519480519	0.0
1	A	15138450	A	T	het	17	1	16	0.588235294118	0.411764705882	0.0	0.0
1	A	15139353	A	T	het	17	6	11	0.529411764706	0.470588235294	0.0	0.0
1	T	15140347	G	T	het	117	111	6	0.00854700854701	0.42735042735	0.0	0.564102564103
1	T	15140475	T	A	het	124	110	14	0.41935483871	0.556451612903	0.0161290322581	0.00806451612903
1	G	15140779	G	A	het	62	62	0	0.5	0.0	0.0	0.5
1	T	15141871	A	T	het	21	18	3	0.52380952381	0.47619047619	0.0	0.0
1	A	15143264	A	C	het	40	0	40	0.6	0.0	0.4	0.0
1	T	15143896	T	A	het	6	1	5	0.5	0.5	0.0	0.0
1	A	15143998	G	A	het	20	8	12	0.45	0.0	0.0	0.55
1	A	15144803	C	A	het	7	0	7	0.428571428571	0.0	0.571428571429	0.0
1	C	15145458	C	A	het	7	0	7	0.428571428571	0.0	0.571428571429	0.0
1	T	15145930	C	T	het	28	1	27	0.0	0.464285714286	0.535714285714	0.0
1	T	15146186	T	C	het	10	5	5	0.0	0.6	0.4	0.0
1	C	15146446	C	A	het	69	0	69	0.449275362319	0.0	0.536231884058	0.0144927536232
1	C	15147341	C	A	het	9	0	9	0.444444444444	0.0	0.555555555556	0.0
1	A	15147830	A	T	het	5	3	2	0.6	0.4	0.0	0.0
1	A	15147901	A	G	het	12	0	12	0.583333333333	0.0	0.0	0.416666666667
1	A	15149318	A	G	het	87	1	86	0.528735632184	0.0	0.0229885057471	0.448275862069
1	A	15153080	A	C	het	5	3	2	0.6	0.0	0.4	0.0
1	T	15159026	C	T	het	196	4	192	0.0	0.408163265306	0.591836734694	0.0
1	C	15159742	C	A	het	6	0	6	0.5	0.0	0.5	0.0
1	T	15159997	A	T	het	161	0	161	0.534161490683	0.459627329193	0.00621118012422	0.0
1	C	15160022	T	C	het	176	0	176	0.0	0.585227272727	0.414772727273	0.0
1	T	15160023	A	T	het	189	9	180	0.544973544974	0.455026455026	0.0	0.0
1	A	15166577	G	A	het	271	25	246	0.428044280443	0.0	0.0	0.571955719557
1	A	15166671	G	A	het	10	9	1	0.5	0.0	0.0	0.5
1	A	15166854	T	A	het	19	0	19	0.473684210526	0.526315789474	0.0	0.0
1	T	15166866	T	A	het	12	0	12	0.5	0.5	0.0	0.0
1	T	15166942	T	C	het	10	2	8	0.0	0.5	0.5	0.0
1	T	15166970	T	C	het	7	2	5	0.0	0.571428571429	0.428571428571	0.0
1	A	15167093	C	A	het	13	1	12	0.461538461538	0.0	0.538461538462	0.0
1	T	15167191	C	T	het	11	2	9	0.0	0.454545454545	0.545454545455	0.0
1	G	15167318	G	A	het	9	9	0	0.444444444444	0.0	0.0	0.555555555556
1	T	15167445	T	C	het	12	1	11	0.0	0.583333333333	0.416666666667	0.0
1	T	15167485	T	C	het	5	1	4	0.0	0.6	0.4	0.0
1	G	15167849	G	T	het	5	5	0	0.0	0.4	0.0	0.6
1	A	15167911	C	A	het	5	3	2	0.4	0.2	0.4	0.0
1	A	15168245	G	A	het	12	8	4	0.5	0.0	0.0	0.5
1	G	15168265	G	A	het	10	10	0	0.5	0.0	0.0	0.5
1	T	15168367	T	C	het	8	1	7	0.0	0.5	0.5	0.0
1	A	15168428	A	T	het	11	1	10	0.545454545455	0.454545454545	0.0	0.0
1	T	15168787	T	C	het	6	2	4	0.0	0.5	0.5	0.0
1	T	15169108	T	A	het	5	0	5	0.4	0.6	0.0	0.0
1	A	15169303	G	A	het	5	0	5	0.4	0.0	0.0	0.6
1	A	15169305	G	A	het	6	0	6	0.5	0.0	0.0	0.5
1	T	15169335	T	A	het	14	1	13	0.428571428571	0.571428571429	0.0	0.0
1	T	15169471	T	C	het	9	3	6	0.0	0.555555555556	0.444444444444	0.0
1	A	15170476	A	G	het	10	0	10	0.5	0.1	0.0	0.4
1	T	15170836	T	C	het	10	4	6	0.0	0.5	0.5	0.0
1	T	15170847	T	C	het	9	6	3	0.0	0.555555555556	0.444444444444	0.0
1	C	15170972	T	C	het	6	0	6	0.0	0.5	0.5	0.0
1	T	15171155	C	T	het	11	0	11	0.0	0.454545454545	0.545454545455	0.0
1	T	15171536	T	C	het	16	1	15	0.0	0.5	0.5	0.0
1	C	15171836	A	C	het	14	0	14	0.571428571429	0.0	0.428571428571	0.0
1	C	15171975	T	C	het	5	0	5	0.0	0.6	0.4	0.0
1	G	15172433	G	T	het	5	5	0	0.0	0.4	0.0	0.6
1	A	15172472	G	A	het	9	4	5	0.444444444444	0.0	0.0	0.555555555556
1	T	15172832	T	C	het	12	6	6	0.0	0.5	0.5	0.0
1	T	15172843	T	C	het	14	9	5	0.0	0.5	0.5	0.0
1	C	15172968	T	C	het	9	0	9	0.0	0.555555555556	0.444444444444	0.0
1	C	15173043	G	A	het	27	0	27	0.407407407407	0.0	0.185185185185	0.407407407407
1	T	15173151	T	C	het	10	0	10	0.0	0.6	0.4	0.0
1	A	15173285	A	T	het	30	15	15	0.566666666667	0.433333333333	0.0	0.0
1	G	15173483	G	C	het	5	5	0	0.0	0.0	0.4	0.6
1	A	15173679	A	T	het	17	1	16	0.529411764706	0.470588235294	0.0	0.0
1	T	15173726	T	C	het	14	5	9	0.0	0.5	0.5	0.0
1	C	15173852	C	A	het	17	0	17	0.411764705882	0.0588235294118	0.529411764706	0.0
1	A	15174116	G	A	het	9	2	7	0.444444444444	0.0	0.0	0.555555555556
1	A	15174488	G	A	het	12	7	5	0.416666666667	0.0	0.0	0.583333333333
1	T	15174859	T	C	het	13	6	7	0.0769230769231	0.461538461538	0.461538461538	0.0
1	C	15175094	T	C	het	6	0	6	0.0	0.5	0.5	0.0
1	T	15175132	T	A	het	14	1	13	0.428571428571	0.571428571429	0.0	0.0
1	T	15175167	T	C	het	9	1	8	0.0	0.555555555556	0.444444444444	0.0
1	A	15175301	T	A	het	5	1	4	0.4	0.6	0.0	0.0
1	T	15175386	T	C	het	12	3	9	0.0	0.583333333333	0.416666666667	0.0
1	C	15175426	A	C	het	10	0	10	0.6	0.0	0.4	0.0
1	T	15175548	T	C	het	19	1	18	0.0	0.578947368421	0.421052631579	0.0
1	T	15175936	T	C	het	6	2	4	0.0	0.5	0.5	0.0
1	A	15176112	A	G	het	12	3	9	0.583333333333	0.0	0.0	0.416666666667
1	A	15176484	G	A	het	10	6	4	0.5	0.0	0.0	0.5
1	T	15176855	C	T	het	14	11	3	0.0	0.428571428571	0.571428571429	0.0
1	A	15177059	A	G	het	31	2	29	0.548387096774	0.0	0.0	0.451612903226
1	T	15177128	T	A	het	16	0	16	0.5	0.5	0.0	0.0
1	T	15177544	T	C	het	19	1	18	0.0	0.526315789474	0.473684210526	0.0
1	A	15177671	T	A	het	15	1	14	0.466666666667	0.533333333333	0.0	0.0
1	C	15177983	C	T	het	5	0	5	0.0	0.4	0.6	0.0
1	T	15178457	T	G	het	51	44	7	0.0	0.56862745098	0.0	0.43137254902
1	T	15178459	T	G	het	52	44	8	0.0	0.576923076923	0.0	0.423076923077
1	G	15178465	A	G	het	57	57	0	0.526315789474	0.0	0.0	0.473684210526
1	T	15181662	T	C	het	5	4	1	0.0	0.6	0.4	0.0
1	G	15184782	G	A	het	9	9	0	0.444444444444	0.0	0.0	0.555555555556
1	C	15188792	T	C	het	6	0	6	0.0	0.5	0.5	0.0
1	C	15193592	C	A	het	17	0	17	0.470588235294	0.0	0.529411764706	0.0
1	G	15193627	G	T	het	22	22	0	0.0	0.409090909091	0.0	0.590909090909
1	G	15193628	G	T	het	22	22	0	0.0	0.409090909091	0.0	0.590909090909
1	T	15195004	T	C	het	5	1	4	0.0	0.6	0.4	0.0
1	A	15195524	G	A	het	7	3	4	0.428571428571	0.0	0.0	0.571428571429
1	A	15195707	C	A	het	6	1	5	0.5	0.0	0.5	0.0
1	C	15195720	C	A	het	5	0	5	0.4	0.0	0.6	0.0
1	A	15195805	C	A	het	10	0	10	0.5	0.0	0.5	0.0
1	A	15195824	C	A	het	10	0	10	0.4	0.0	0.6	0.0
1	C	15195895	C	T	het	127	0	127	0.0	0.409448818898	0.590551181102	0.0
1	T	15195939	T	A	het	118	13	105	0.415254237288	0.576271186441	0.00847457627119	0.0
1	T	15196553	C	T	het	10	3	7	0.0	0.4	0.6	0.0
1	A	15197149	G	A	het	6	4	2	0.5	0.0	0.0	0.5
1	A	15198040	A	G	het	138	13	125	0.579710144928	0.0	0.0	0.420289855072
1	C	15199039	C	T	het	186	0	186	0.0	0.408602150538	0.591397849462	0.0
1	T	15199252	T	C	het	41	37	4	0.0243902439024	0.487804878049	0.487804878049	0.0
1	C	15199313	C	A	het	5	0	5	0.4	0.0	0.6	0.0
1	A	15199324	A	G	het	15	6	9	0.533333333333	0.0	0.0	0.466666666667
1	T	15199349	T	C	het	10	2	8	0.0	0.6	0.4	0.0
1	A	15199350	A	T	het	9	1	8	0.555555555556	0.444444444444	0.0	0.0
1	A	15199623	G	A	het	9	2	7	0.444444444444	0.0	0.0	0.555555555556
1	A	15201743	T	A	het	8	5	3	0.5	0.5	0.0	0.0
1	A	15201881	A	G	het	5	3	2	0.6	0.0	0.0	0.4
1	C	15202773	C	A	het	5	0	5	0.4	0.0	0.6	0.0
1	C	15203927	T	C	het	20	0	20	0.0	0.5	0.5	0.0
1	A	15205532	A	G	het	10	4	6	0.6	0.0	0.0	0.4
1	C	15205915	C	T	het	302	0	302	0.0	0.420529801325	0.576158940397	0.00331125827815
1	T	15207027	T	C	het	12	0	12	0.0	0.583333333333	0.416666666667	0.0
1	T	15207265	C	T	het	191	22	169	0.00523560209424	0.476439790576	0.51832460733	0.0
1	T	15207863	T	A	het	68	38	30	0.470588235294	0.514705882353	0.0	0.0147058823529
1	A	15208426	G	A	het	15	4	11	0.4	0.0	0.0	0.6
1	C	15208463	C	T	het	5	0	5	0.0	0.4	0.6	0.0
1	T	15209041	A	T	het	62	47	15	0.516129032258	0.483870967742	0.0	0.0
1	A	15209070	A	G	het	67	46	21	0.55223880597	0.0	0.044776119403	0.402985074627
1	G	15209076	C	G	het	37	37	0	0.0	0.0540540540541	0.540540540541	0.405405405405
1	A	15209846	A	G	het	15	12	3	0.6	0.0	0.0	0.4
1	A	15221527	T	A	het	6	6	0	0.5	0.5	0.0	0.0
1	C	15221618	A	C	het	5	0	5	0.6	0.0	0.4	0.0
1	T	15222020	T	C	het	13	10	3	0.0	0.538461538462	0.461538461538	0.0
1	A	15222223	A	T	het	27	4	23	0.592592592593	0.407407407407	0.0	0.0
1	A	15222368	G	A	het	16	7	9	0.4375	0.0625	0.0	0.5
1	A	15222374	A	G	het	14	5	9	0.571428571429	0.0	0.0	0.428571428571
1	G	15222436	G	A	het	10	10	0	0.4	0.0	0.0	0.6
1	G	15222450	G	A	het	11	11	0	0.454545454545	0.0	0.0	0.545454545455
1	A	15222671	A	G	het	9	2	7	0.555555555556	0.0	0.0	0.444444444444
1	C	15222766	T	C	het	5	0	5	0.0	0.6	0.4	0.0
1	C	15222997	C	A	het	21	0	21	0.47619047619	0.0	0.52380952381	0.0
1	C	15223005	C	T	het	25	0	25	0.0	0.4	0.48	0.12
1	A	15223091	G	A	het	13	2	11	0.461538461538	0.0	0.0	0.538461538462
1	A	15223181	A	G	het	7	3	4	0.571428571429	0.0	0.0	0.428571428571
1	C	15223335	G	C	het	6	0	6	0.0	0.0	0.5	0.5
1	C	15223336	C	A	het	6	0	6	0.5	0.0	0.5	0.0
1	A	15223413	A	G	het	5	0	5	0.6	0.0	0.0	0.4
1	A	15223518	G	A	het	25	3	22	0.4	0.0	0.0	0.6
1	A	15223694	A	G	het	24	15	9	0.583333333333	0.0	0.0	0.416666666667
1	T	15223880	C	T	het	15	0	15	0.0	0.466666666667	0.533333333333	0.0
1	A	15223922	A	T	het	7	1	6	0.571428571429	0.428571428571	0.0	0.0
1	A	15224064	A	C	het	17	1	16	0.588235294118	0.0	0.411764705882	0.0
1	T	15224196	T	A	het	6	3	3	0.5	0.5	0.0	0.0
1	A	15224292	A	T	het	7	1	6	0.571428571429	0.428571428571	0.0	0.0
1	T	15224372	T	C	het	7	2	5	0.0	0.571428571429	0.428571428571	0.0
1	T	15224509	T	C	het	10	3	7	0.0	0.6	0.4	0.0
1	A	15224548	G	A	het	14	2	12	0.428571428571	0.0	0.0	0.571428571429
1	C	15224966	C	A	het	5	0	5	0.4	0.0	0.6	0.0
1	T	15225419	C	T	het	5	4	1	0.0	0.4	0.6	0.0
1	T	15226373	C	T	het	12	1	11	0.0833333333333	0.416666666667	0.5	0.0
1	A	15226374	A	G	het	12	1	11	0.5	0.0833333333333	0.0	0.416666666667
1	A	15226740	A	G	het	11	1	10	0.545454545455	0.0	0.0	0.454545454545
1	T	15226831	T	C	het	5	2	3	0.0	0.6	0.4	0.0
1	A	15226858	A	T	het	5	0	5	0.6	0.4	0.0	0.0
1	T	15227407	T	C	het	7	1	6	0.0	0.571428571429	0.428571428571	0.0
1	T	15228210	T	C	het	12	6	6	0.0	0.583333333333	0.416666666667	0.0
1	C	15228340	C	T	het	5	0	5	0.0	0.4	0.6	0.0
1	A	15228446	C	A	het	5	1	4	0.4	0.2	0.4	0.0
1	A	15229197	A	G	het	19	0	19	0.526315789474	0.0	0.0	0.473684210526
1	T	15229581	C	T	het	5	1	4	0.0	0.4	0.6	0.0
1	A	15229701	G	A	het	15	1	14	0.4	0.0	0.0666666666667	0.533333333333
1	T	15229861	T	C	het	9	1	8	0.0	0.555555555556	0.444444444444	0.0
1	A	15230125	A	T	het	5	0	5	0.6	0.4	0.0	0.0
1	C	15230412	C	T	het	5	0	5	0.0	0.4	0.6	0.0
1	T	15230753	C	T	het	5	1	4	0.0	0.4	0.6	0.0
1	A	15230964	C	A	het	17	1	16	0.411764705882	0.0	0.588235294118	0.0
1	A	15231009	G	A	het	9	3	6	0.444444444444	0.0	0.0	0.555555555556
1	T	15231018	T	C	het	11	5	6	0.0	0.545454545455	0.454545454545	0.0
1	A	15231199	A	C	het	5	0	5	0.6	0.0	0.4	0.0
1	A	15231200	A	T	het	5	0	5	0.6	0.4	0.0	0.0
1	C	15231599	C	A	het	6	0	6	0.5	0.0	0.5	0.0
1	T	15231678	T	C	het	5	1	4	0.0	0.6	0.4	0.0
1	A	15231830	T	A	het	7	0	7	0.428571428571	0.428571428571	0.0	0.142857142857
1	C	15231839	T	C	het	6	0	6	0.0	0.5	0.5	0.0
1	A	15231867	G	A	het	13	1	12	0.461538461538	0.0	0.0	0.538461538462
1	T	15232530	T	C	het	12	5	7	0.0	0.5	0.5	0.0
1	T	15232556	T	A	het	9	4	5	0.444444444444	0.555555555556	0.0	0.0
1	A	15232849	C	A	het	12	0	12	0.5	0.0	0.5	0.0
1	C	15233363	C	A	het	10	0	10	0.4	0.0	0.6	0.0
1	T	15233915	T	C	het	6	1	5	0.0	0.5	0.5	0.0
1	A	15234126	G	A	het	5	1	4	0.4	0.0	0.0	0.6
1	C	15234234	T	C	het	6	0	6	0.0	0.5	0.5	0.0
1	C	15234411	C	A	het	5	0	5	0.4	0.0	0.6	0.0
1	T	15234435	A	T	het	5	2	3	0.6	0.4	0.0	0.0
1	T	15234665	T	A	het	5	4	1	0.4	0.6	0.0	0.0
1	A	15234812	A	C	het	10	0	10	0.6	0.0	0.4	0.0
1	C	15234971	A	C	het	12	0	12	0.583333333333	0.0	0.416666666667	0.0
1	T	15234973	A	T	het	12	0	12	0.583333333333	0.416666666667	0.0	0.0
1	C	15235526	T	C	het	6	0	6	0.0	0.5	0.5	0.0
1	C	15235527	C	T	het	7	0	7	0.0	0.428571428571	0.571428571429	0.0
1	A	15236124	G	A	het	22	1	21	0.454545454545	0.0	0.0	0.545454545455
1	A	15236364	G	A	het	13	7	6	0.461538461538	0.0	0.0	0.538461538462
1	C	15236516	C	A	het	7	0	7	0.428571428571	0.0	0.571428571429	0.0
1	T	15237000	T	C	het	5	0	5	0.0	0.6	0.4	0.0
1	T	15237233	T	A	het	5	3	2	0.4	0.6	0.0	0.0
1	A	15237425	A	G	het	11	2	9	0.545454545455	0.0	0.0	0.454545454545
1	A	15238180	G	A	het	11	2	9	0.454545454545	0.0	0.0909090909091	0.454545454545
1	C	15238531	C	T	het	5	0	5	0.0	0.4	0.6	0.0
1	C	15238684	C	A	het	9	0	9	0.444444444444	0.0	0.555555555556	0.0
1	C	15238781	C	T	het	7	0	7	0.0	0.428571428571	0.571428571429	0.0
1	C	15238782	C	A	het	7	0	7	0.428571428571	0.0	0.571428571429	0.0
1	T	15239187	T	A	het	5	0	5	0.4	0.6	0.0	0.0
1	C	15240197	C	T	het	22	0	22	0.0454545454545	0.409090909091	0.545454545455	0.0
1	T	15240352	T	C	het	8	1	7	0.0	0.5	0.5	0.0
1	T	15244768	G	T	het	5	3	2	0.0	0.4	0.0	0.6
1	A	15244898	G	A	het	11	1	10	0.454545454545	0.0	0.0	0.545454545455
1	T	15245012	C	T	het	7	0	7	0.0	0.428571428571	0.571428571429	0.0
1	T	15245081	T	C	het	6	0	6	0.0	0.5	0.5	0.0
1	A	15245233	G	A	het	9	3	6	0.444444444444	0.0	0.0	0.555555555556
1	A	15245624	T	A	het	10	1	9	0.5	0.5	0.0	0.0
1	A	15246296	G	A	het	15	2	13	0.4	0.0	0.0	0.6
1	T	15246553	T	C	het	7	0	7	0.0	0.571428571429	0.428571428571	0.0
1	A	15246859	G	A	het	10	1	9	0.4	0.0	0.0	0.6
1	C	15246960	C	A	het	6	0	6	0.5	0.0	0.5	0.0
1	C	15247053	T	C	het	5	0	5	0.0	0.6	0.4	0.0
1	A	15247508	G	A	het	5	1	4	0.4	0.0	0.0	0.6
1	T	15247620	T	C	het	5	0	5	0.0	0.6	0.4	0.0
1	T	15247694	C	T	het	7	1	6	0.0	0.428571428571	0.571428571429	0.0
1	A	15247812	A	G	het	34	0	34	0.558823529412	0.0294117647059	0.0	0.411764705882
1	T	15248332	T	C	het	15	9	6	0.0	0.533333333333	0.466666666667	0.0
1	A	15248697	G	A	het	37	1	36	0.486486486486	0.0	0.0	0.513513513514
1	A	15248736	A	G	het	67	5	62	0.55223880597	0.0	0.0	0.44776119403
1	T	15249101	T	C	het	5	2	3	0.0	0.6	0.4	0.0
1	T	15249136	T	C	het	15	7	8	0.0	0.533333333333	0.466666666667	0.0
1	T	15249406	T	A	het	5	0	5	0.4	0.6	0.0	0.0
1	A	15249462	G	A	het	21	3	18	0.428571428571	0.0	0.0	0.571428571429
1	T	15249710	T	A	het	7	2	5	0.428571428571	0.571428571429	0.0	0.0
1	A	15250061	A	C	het	5	3	2	0.6	0.0	0.4	0.0
1	A	15250066	C	A	het	5	3	2	0.4	0.0	0.6	0.0
1	A	15250212	A	T	het	5	0	5	0.6	0.4	0.0	0.0
1	C	15250426	T	C	het	6	0	6	0.0	0.5	0.5	0.0
1	A	15250727	A	G	het	16	1	15	0.5625	0.0	0.0	0.4375
1	A	15250775	A	G	het	9	4	5	0.555555555556	0.0	0.0	0.444444444444
1	A	15250812	A	T	het	5	4	1	0.6	0.4	0.0	0.0
1	A	15251530	G	A	het	6	0	6	0.5	0.0	0.0	0.5
1	T	15252529	T	C	het	16	2	14	0.0	0.5	0.5	0.0
1	A	15252661	G	A	het	11	1	10	0.454545454545	0.0	0.0	0.545454545455
1	A	15252906	A	G	het	16	4	12	0.5	0.0	0.0625	0.4375
1	A	15252954	A	G	het	5	1	4	0.6	0.0	0.0	0.4
1	T	15252992	C	T	het	9	6	3	0.0	0.444444444444	0.555555555556	0.0
1	A	15253709	A	G	het	5	0	5	0.6	0.0	0.0	0.4
1	A	15253796	G	A	het	9	1	8	0.444444444444	0.111111111111	0.0	0.444444444444
1	T	15254423	T	A	het	8	0	8	0.5	0.5	0.0	0.0
1	A	15254585	G	A	het	13	1	12	0.461538461538	0.0	0.0	0.538461538462
1	A	15254653	T	A	het	10	1	9	0.5	0.5	0.0	0.0
1	T	15254827	T	C	het	32	18	14	0.0	0.59375	0.40625	0.0
1	T	15254933	T	C	het	5	1	4	0.0	0.6	0.4	0.0
1	C	15254969	G	C	het	8	0	8	0.0	0.0	0.5	0.5
1	C	15255352	T	C	het	24	0	24	0.0	0.541666666667	0.458333333333	0.0
1	T	15255642	T	C	het	5	2	3	0.0	0.6	0.4	0.0
1	A	15255753	G	A	het	15	2	13	0.4	0.0	0.0	0.6
1	A	15256217	T	A	het	6	1	5	0.5	0.5	0.0	0.0
1	C	15256221	T	C	het	5	0	5	0.0	0.6	0.4	0.0
1	T	15256417	T	C	het	8	2	6	0.0	0.5	0.5	0.0
1	A	15256489	G	A	het	15	4	11	0.4	0.0	0.0	0.6
1	A	15256544	T	A	het	11	2	9	0.454545454545	0.545454545455	0.0	0.0
1	T	15256621	T	C	het	7	0	7	0.0	0.571428571429	0.428571428571	0.0
1	A	15256954	G	A	het	16	5	11	0.4375	0.0625	0.0625	0.4375
1	T	15257144	T	C	het	5	0	5	0.0	0.6	0.4	0.0
1	A	15257276	G	A	het	44	0	44	0.5	0.0	0.0	0.5
1	G	15257638	G	C	het	6	6	0	0.0	0.0	0.5	0.5
1	C	15257652	C	T	het	5	0	5	0.0	0.4	0.6	0.0
1	A	15257759	C	A	het	7	1	6	0.428571428571	0.142857142857	0.428571428571	0.0
1	T	15258107	T	C	het	25	3	22	0.04	0.56	0.4	0.0
1	A	15258436	G	A	het	23	1	22	0.478260869565	0.0	0.0	0.521739130435
1	T	15258460	T	C	het	24	13	11	0.0	0.583333333333	0.416666666667	0.0
1	T	15258820	T	C	het	8	0	8	0.0	0.5	0.5	0.0
1	T	15258870	C	T	het	5	0	5	0.0	0.4	0.6	0.0
1	A	15259153	A	G	het	7	2	5	0.571428571429	0.0	0.0	0.428571428571
1	T	15259960	T	A	het	5	3	2	0.4	0.6	0.0	0.0
1	T	15260515	T	C	het	10	0	10	0.0	0.6	0.4	0.0
1	A	15260556	C	A	het	12	0	12	0.5	0.0	0.5	0.0
1	A	15260609	A	C	het	9	0	9	0.555555555556	0.0	0.444444444444	0.0
1	C	15260869	A	C	het	7	0	7	0.571428571429	0.0	0.428571428571	0.0
1	C	15260928	C	T	het	5	0	5	0.0	0.4	0.6	0.0
1	T	15261280	C	T	het	5	4	1	0.0	0.4	0.6	0.0
1	T	15261288	T	C	het	7	5	2	0.142857142857	0.428571428571	0.428571428571	0.0
1	A	15261477	A	G	het	12	0	12	0.583333333333	0.0	0.0	0.416666666667
1	T	15261506	T	A	het	5	0	5	0.4	0.4	0.2	0.0
1	A	15261802	A	T	het	5	4	1	0.6	0.4	0.0	0.0
1	A	15261805	A	T	het	5	4	1	0.6	0.4	0.0	0.0
1	C	15262090	C	A	het	5	0	5	0.4	0.0	0.6	0.0
1	T	15262096	C	T	het	7	1	6	0.0	0.428571428571	0.571428571429	0.0
1	A	15263553	A	C	het	5	3	2	0.6	0.0	0.4	0.0
1	A	15263852	G	A	het	14	2	12	0.428571428571	0.0	0.0	0.571428571429
1	A	15264092	A	G	het	13	1	12	0.538461538462	0.0	0.0	0.461538461538
1	C	15264584	C	A	het	5	0	5	0.4	0.0	0.6	0.0
1	T	15264642	C	T	het	5	4	1	0.0	0.4	0.6	0.0
1	T	15265295	T	G	het	7	2	5	0.142857142857	0.428571428571	0.0	0.428571428571
1	C	15265639	C	A	het	42	0	42	0.404761904762	0.119047619048	0.47619047619	0.0
1	C	15265915	T	C	het	16	0	16	0.0	0.5	0.5	0.0
1	C	15266074	T	C	het	6	0	6	0.0	0.5	0.5	0.0
1	C	15266082	A	C	het	14	0	14	0.571428571429	0.0	0.428571428571	0.0
1	A	15266241	G	A	het	19	9	10	0.473684210526	0.0	0.0	0.526315789474
1	T	15266282	T	A	het	5	3	2	0.4	0.6	0.0	0.0
1	T	15267145	C	T	het	19	0	19	0.0	0.421052631579	0.578947368421	0.0
1	C	15267508	T	C	het	7	0	7	0.142857142857	0.428571428571	0.428571428571	0.0
1	A	15267768	C	A	het	18	1	17	0.5	0.0	0.5	0.0
1	A	15267769	A	G	het	18	1	17	0.5	0.0555555555556	0.0	0.444444444444
1	A	15267902	G	A	het	5	2	3	0.4	0.0	0.0	0.6
1	T	15268066	A	T	het	57	12	45	0.473684210526	0.438596491228	0.0	0.0877192982456
1	A	15268210	G	A	het	8	1	7	0.5	0.0	0.0	0.5
1	A	15268378	T	A	het	8	0	8	0.5	0.5	0.0	0.0
1	A	15268459	A	C	het	5	1	4	0.6	0.0	0.4	0.0
1	C	15268473	A	C	het	5	0	5	0.6	0.0	0.4	0.0
1	T	15268627	C	T	het	5	2	3	0.0	0.4	0.6	0.0
1	T	15268650	C	T	het	5	1	4	0.0	0.4	0.6	0.0
1	C	15268720	T	C	het	9	0	9	0.0	0.555555555556	0.444444444444	0.0
1	A	15269348	A	G	het	5	0	5	0.6	0.0	0.0	0.4
1	A	15269354	T	A	het	5	0	5	0.4	0.6	0.0	0.0
1	A	15269356	A	G	het	5	0	5	0.6	0.0	0.0	0.4
1	A	15269395	T	A	het	15	3	12	0.466666666667	0.533333333333	0.0	0.0
1	A	15269445	G	A	het	5	0	5	0.4	0.0	0.2	0.4
1	C	15269709	C	A	het	9	0	9	0.444444444444	0.0	0.555555555556	0.0
1	C	15269720	T	C	het	5	0	5	0.0	0.6	0.4	0.0
1	C	15269966	C	A	het	9	0	9	0.444444444444	0.0	0.555555555556	0.0
1	C	15269967	C	T	het	10	0	10	0.0	0.4	0.6	0.0
1	G	15270106	G	T	het	13	13	0	0.0	0.461538461538	0.0	0.538461538462
1	T	15270120	T	C	het	8	8	0	0.0	0.5	0.5	0.0
1	T	15270321	C	T	het	22	2	20	0.0	0.409090909091	0.590909090909	0.0
1	T	15270343	T	C	het	24	5	19	0.0	0.583333333333	0.416666666667	0.0
1	A	15270482	G	A	het	7	3	4	0.428571428571	0.0	0.0	0.571428571429
1	A	15270643	G	A	het	6	2	4	0.5	0.0	0.0	0.5
1	T	15271487	C	T	het	5	2	3	0.0	0.4	0.6	0.0
1	C	15271866	C	G	het	11	0	11	0.0	0.0	0.545454545455	0.454545454545
1	T	15271897	T	C	het	11	1	10	0.0	0.545454545455	0.454545454545	0.0
1	T	15272390	T	C	het	27	14	13	0.0	0.592592592593	0.407407407407	0.0
1	A	15272515	G	A	het	12	0	12	0.416666666667	0.166666666667	0.0	0.416666666667
1	A	15272564	T	A	het	5	0	5	0.4	0.6	0.0	0.0
1	T	15272688	C	T	het	5	0	5	0.0	0.4	0.6	0.0
1	A	15272758	C	A	het	10	1	9	0.4	0.0	0.6	0.0
1	A	15273073	A	G	het	5	2	3	0.6	0.0	0.0	0.4
1	A	15273134	T	A	het	5	0	5	0.4	0.6	0.0	0.0
1	G	15273468	G	A	het	5	5	0	0.4	0.0	0.0	0.6
1	A	15273700	T	A	het	24	0	24	0.458333333333	0.541666666667	0.0	0.0
1	C	15273759	T	C	het	14	0	14	0.0	0.571428571429	0.428571428571	0.0
1	G	15273890	G	A	het	5	5	0	0.4	0.0	0.0	0.6
1	G	15273894	G	A	het	6	6	0	0.5	0.0	0.0	0.5
1	C	15274197	T	C	het	6	0	6	0.0	0.5	0.5	0.0
1	C	15274265	T	C	het	8	0	8	0.0	0.5	0.5	0.0
1	A	15274277	G	A	het	9	1	8	0.444444444444	0.0	0.0	0.555555555556
1	G	15274404	G	T	het	7	7	0	0.0	0.428571428571	0.0	0.571428571429
1	C	15274631	T	C	het	35	0	35	0.0	0.542857142857	0.457142857143	0.0
1	T	15275048	C	T	het	9	0	9	0.0	0.444444444444	0.555555555556	0.0
1	C	15275368	C	T	het	10	0	10	0.0	0.4	0.6	0.0
1	A	15275685	A	T	het	5	1	4	0.6	0.4	0.0	0.0
1	A	15275972	A	G	het	7	0	7	0.571428571429	0.0	0.0	0.428571428571
1	T	15276402	T	C	het	10	1	9	0.0	0.6	0.4	0.0
1	C	15276410	C	T	het	10	0	10	0.0	0.4	0.6	0.0
1	T	15276625	T	C	het	50	27	23	0.0	0.6	0.4	0.0
1	A	15276856	A	G	het	5	0	5	0.6	0.0	0.0	0.4
1	T	15276908	T	C	het	6	0	6	0.0	0.5	0.5	0.0
1	A	15276916	A	G	het	10	0	10	0.6	0.0	0.0	0.4
1	T	15276946	T	G	het	17	0	17	0.0	0.588235294118	0.0	0.411764705882
1	A	15276960	G	A	het	14	0	14	0.5	0.0	0.0	0.5
1	T	15276964	T	C	het	14	0	14	0.0	0.571428571429	0.428571428571	0.0
1	C	15276966	C	G	het	14	0	14	0.0	0.0	0.571428571429	0.428571428571
1	C	15277207	A	C	het	7	0	7	0.571428571429	0.0	0.428571428571	0.0
1	A	15277310	G	A	het	25	11	14	0.44	0.0	0.0	0.56
1	A	15277399	A	G	het	49	18	31	0.489795918367	0.0612244897959	0.0	0.448979591837
1	T	15277410	T	C	het	28	16	12	0.0357142857143	0.5	0.464285714286	0.0
1	A	15277470	T	A	het	17	11	6	0.411764705882	0.588235294118	0.0	0.0
1	T	15277606	G	T	het	5	4	1	0.0	0.4	0.0	0.6
1	T	15277619	T	G	het	9	8	1	0.0	0.444444444444	0.111111111111	0.444444444444
1	A	15277761	A	G	het	10	6	4	0.6	0.0	0.0	0.4
1	G	15277817	G	A	het	10	10	0	0.5	0.0	0.0	0.5
1	T	15278177	T	C	het	7	0	7	0.0	0.571428571429	0.428571428571	0.0
1	A	15278428	A	G	het	10	6	4	0.6	0.0	0.0	0.4
1	A	15278791	A	G	het	9	0	9	0.555555555556	0.0	0.0	0.444444444444
1	T	15279107	T	C	het	11	1	10	0.0	0.545454545455	0.454545454545	0.0
1	A	15279228	A	G	het	43	1	42	0.558139534884	0.0	0.0	0.441860465116
1	C	15279352	C	T	het	10	0	10	0.0	0.4	0.6	0.0
1	C	15279360	C	A	het	10	0	10	0.4	0.0	0.6	0.0
1	A	15279545	A	G	het	22	0	22	0.590909090909	0.0	0.0	0.409090909091
1	A	15279550	C	A	het	21	0	21	0.47619047619	0.0	0.52380952381	0.0
1	A	15279584	A	C	het	7	1	6	0.571428571429	0.0	0.428571428571	0.0
1	T	15279773	A	T	het	44	33	11	0.590909090909	0.409090909091	0.0	0.0
1	T	15279949	T	A	het	5	0	5	0.4	0.6	0.0	0.0
1	T	15280187	T	C	het	7	4	3	0.0	0.571428571429	0.428571428571	0.0
1	T	15280286	A	T	het	30	18	12	0.533333333333	0.466666666667	0.0	0.0
1	T	15280317	T	A	het	6	4	2	0.5	0.5	0.0	0.0
1	A	15281877	A	T	het	5	1	4	0.6	0.4	0.0	0.0
1	T	15283233	T	C	het	5	5	0	0.0	0.6	0.4	0.0
1	C	15289605	C	A	het	15	0	15	0.4	0.0	0.6	0.0
1	C	15289611	T	C	het	18	0	18	0.0	0.555555555556	0.444444444444	0.0
1	T	15289670	T	C	het	7	2	5	0.0	0.571428571429	0.428571428571	0.0
1	T	15289988	T	A	het	5	1	4	0.4	0.6	0.0	0.0
1	G	15290296	G	A	het	5	5	0	0.4	0.0	0.0	0.6
1	C	15290348	C	A	het	12	0	12	0.416666666667	0.0	0.583333333333	0.0
1	C	15290854	C	A	het	14	0	14	0.428571428571	0.0714285714286	0.5	0.0
1	C	15290976	C	T	het	25	0	25	0.0	0.4	0.6	0.0
1	A	15290992	A	T	het	32	3	29	0.59375	0.40625	0.0	0.0
1	T	15291152	T	A	het	25	12	13	0.44	0.56	0.0	0.0
1	T	15291317	T	C	het	9	0	9	0.0	0.555555555556	0.444444444444	0.0
1	T	15291405	T	A	het	7	1	6	0.428571428571	0.571428571429	0.0	0.0
1	T	15291416	T	A	het	9	0	9	0.444444444444	0.555555555556	0.0	0.0
1	A	15291575	A	G	het	5	2	3	0.6	0.0	0.0	0.4
1	C	15291714	T	C	het	27	0	27	0.0	0.518518518519	0.481481481481	0.0
1	C	15291751	T	C	het	18	0	18	0.0	0.555555555556	0.444444444444	0.0
1	C	15291889	C	A	het	11	0	11	0.454545454545	0.0	0.545454545455	0.0
1	T	15295179	C	T	het	5	3	2	0.0	0.4	0.6	0.0
1	T	15297442	T	C	het	11	1	10	0.0	0.545454545455	0.454545454545	0.0
1	C	15297553	C	T	het	11	0	11	0.0	0.454545454545	0.545454545455	0.0
1	C	15297850	C	A	het	5	0	5	0.4	0.0	0.6	0.0
1	C	15298111	C	T	het	57	0	57	0.0	0.421052631579	0.578947368421	0.0
1	A	15298201	G	A	het	8	3	5	0.5	0.0	0.0	0.5
1	A	15298260	A	T	het	14	2	12	0.571428571429	0.428571428571	0.0	0.0
1	A	15298291	T	A	het	13	1	12	0.461538461538	0.538461538462	0.0	0.0
1	A	15298717	A	G	het	9	3	6	0.555555555556	0.0	0.0	0.444444444444
1	T	15298776	T	C	het	12	5	7	0.0	0.5	0.5	0.0
1	A	15299666	A	C	het	23	0	23	0.521739130435	0.0	0.478260869565	0.0
1	A	15299711	A	G	het	7	1	6	0.571428571429	0.0	0.0	0.428571428571
1	C	15300805	T	C	het	6	0	6	0.0	0.5	0.5	0.0
1	A	15304779	A	G	het	5	1	4	0.6	0.0	0.0	0.4
1	A	15308323	A	G	het	5	1	4	0.6	0.0	0.0	0.4
1	A	15308440	A	C	het	12	1	11	0.583333333333	0.0	0.416666666667	0.0
1	T	15308726	T	C	het	5	0	5	0.0	0.6	0.4	0.0
1	A	15308887	A	G	het	30	1	29	0.5	0.0666666666667	0.0	0.433333333333
1	A	15309227	C	A	het	6	0	6	0.5	0.0	0.5	0.0
1	T	15309463	T	C	het	9	3	6	0.0	0.555555555556	0.444444444444	0.0
1	T	15310129	T	A	het	10	0	10	0.4	0.5	0.1	0.0
1	A	15310638	A	G	het	10	6	4	0.6	0.0	0.0	0.4
1	A	15310802	A	T	het	5	1	4	0.6	0.4	0.0	0.0
1	T	15311070	G	T	het	5	4	1	0.0	0.4	0.0	0.6
1	T	15311081	T	C	het	12	9	3	0.0	0.583333333333	0.416666666667	0.0
1	A	15311116	G	A	het	9	3	6	0.444444444444	0.0	0.0	0.555555555556
1	T	15311185	T	A	het	5	0	5	0.4	0.4	0.0	0.2
1	T	15311737	C	T	het	10	5	5	0.0	0.4	0.6	0.0
1	A	15311878	A	C	het	5	0	5	0.6	0.0	0.4	0.0
1	T	15311900	C	T	het	5	0	5	0.0	0.4	0.6	0.0
1	A	15312953	A	T	het	5	5	0	0.6	0.4	0.0	0.0
1	A	15317682	T	A	het	6	6	0	0.5	0.5	0.0	0.0
1	A	15318346	A	G	het	10	1	9	0.5	0.0	0.1	0.4
1	A	15318353	A	G	het	13	2	11	0.538461538462	0.0	0.0	0.461538461538
1	A	15318470	G	A	het	5	4	1	0.4	0.2	0.0	0.4
1	A	15318523	G	A	het	18	4	14	0.444444444444	0.0555555555556	0.0555555555556	0.444444444444
1	A	15318529	A	G	het	15	2	13	0.6	0.0	0.0	0.4
1	A	15318614	T	A	het	46	12	34	0.5	0.5	0.0	0.0
1	T	15319009	T	A	het	5	0	5	0.4	0.6	0.0	0.0
1	A	15319247	G	A	het	12	0	12	0.416666666667	0.166666666667	0.0	0.416666666667
1	C	15319640	C	A	het	5	0	5	0.4	0.0	0.6	0.0
1	A	15319850	G	A	het	44	22	22	0.477272727273	0.0	0.0	0.522727272727
1	T	15320036	C	T	het	10	0	10	0.0	0.4	0.6	0.0
1	T	15320215	T	C	het	15	2	13	0.0	0.466666666667	0.466666666667	0.0666666666667
1	T	15320382	T	C	het	10	3	7	0.0	0.5	0.5	0.0
1	A	15320405	A	G	het	7	2	5	0.571428571429	0.0	0.0	0.428571428571
1	A	15320656	G	A	het	20	2	18	0.5	0.0	0.0	0.5
1	T	15321073	T	C	het	5	3	2	0.0	0.6	0.4	0.0
1	C	15321122	C	A	het	8	0	8	0.5	0.0	0.5	0.0
1	A	15321290	G	A	het	6	1	5	0.5	0.0	0.0	0.5
1	A	15321402	A	G	het	14	2	12	0.5	0.0	0.0714285714286	0.428571428571
1	T	15321575	T	C	het	11	5	6	0.0	0.545454545455	0.454545454545	0.0
1	G	15321812	G	A	het	5	5	0	0.4	0.0	0.0	0.6
1	A	15322154	G	A	het	19	2	17	0.421052631579	0.0	0.0526315789474	0.526315789474
1	A	15322530	A	G	het	22	2	20	0.5	0.0454545454545	0.0	0.454545454545
1	A	15323043	A	G	het	9	3	6	0.555555555556	0.0	0.0	0.444444444444
1	T	15323358	A	T	het	10	2	8	0.6	0.4	0.0	0.0
1	A	15323586	C	A	het	5	3	2	0.4	0.2	0.4	0.0
1	T	15323759	T	C	het	8	0	8	0.0	0.5	0.5	0.0
1	T	15323923	T	A	het	5	2	3	0.4	0.6	0.0	0.0
1	A	15324283	A	C	het	7	1	6	0.571428571429	0.0	0.428571428571	0.0
1	T	15324513	C	T	het	10	6	4	0.0	0.4	0.6	0.0
1	T	15325015	C	T	het	9	2	7	0.0	0.444444444444	0.555555555556	0.0
1	A	15325500	G	A	het	16	2	14	0.4375	0.0	0.0	0.5625
1	A	15325917	A	C	het	5	0	5	0.6	0.0	0.4	0.0
1	A	15325997	A	G	het	11	0	11	0.545454545455	0.0	0.0	0.454545454545
1	T	15326164	T	C	het	16	7	9	0.0	0.5625	0.4375	0.0
1	A	15326796	G	A	het	8	3	5	0.5	0.0	0.0	0.5
1	T	15326981	C	T	het	11	3	8	0.0	0.454545454545	0.545454545455	0.0
1	A	15327245	A	T	het	10	0	10	0.6	0.4	0.0	0.0
1	G	15327588	G	C	het	5	5	0	0.0	0.0	0.4	0.6
1	C	15328080	T	C	het	14	0	14	0.0	0.571428571429	0.428571428571	0.0
1	A	15328084	C	A	het	15	1	14	0.466666666667	0.0	0.533333333333	0.0
1	T	15328099	C	T	het	5	1	4	0.0	0.4	0.6	0.0
1	G	15328203	T	G	het	5	5	0	0.0	0.6	0.0	0.4
1	C	15328719	C	A	het	17	0	17	0.470588235294	0.0	0.529411764706	0.0
1	C	15329377	C	G	het	24	0	24	0.0833333333333	0.0	0.5	0.416666666667
1	T	15329588	T	C	het	10	2	8	0.0	0.6	0.4	0.0
1	T	15329639	T	A	het	26	1	25	0.5	0.5	0.0	0.0
1	T	15329829	T	A	het	5	0	5	0.4	0.6	0.0	0.0
1	A	15330462	G	A	het	7	1	6	0.428571428571	0.0	0.0	0.571428571429
1	T	15330943	C	T	het	5	1	4	0.0	0.4	0.6	0.0
1	T	15331154	T	C	het	5	0	5	0.0	0.6	0.4	0.0
1	T	15331485	T	A	het	10	1	9	0.5	0.5	0.0	0.0
1	T	15331752	C	T	het	15	6	9	0.0	0.466666666667	0.533333333333	0.0
1	T	15331904	T	C	het	5	0	5	0.0	0.6	0.4	0.0
1	C	15332090	A	C	het	15	0	15	0.533333333333	0.0	0.466666666667	0.0
1	A	15333211	A	G	het	23	3	20	0.521739130435	0.0	0.0	0.478260869565
1	A	15333243	A	G	het	23	2	21	0.521739130435	0.0	0.0	0.478260869565
1	A	15333483	G	A	het	10	5	5	0.5	0.0	0.0	0.5
1	T	15333487	C	T	het	9	7	2	0.0	0.444444444444	0.555555555556	0.0
1	T	15333513	T	C	het	5	4	1	0.0	0.6	0.4	0.0
1	A	15333693	T	A	het	6	0	6	0.5	0.5	0.0	0.0
1	C	15334042	C	T	het	5	0	5	0.0	0.4	0.6	0.0
1	T	15334281	T	C	het	13	3	10	0.0	0.538461538462	0.461538461538	0.0
1	C	15334426	T	C	het	6	0	6	0.0	0.5	0.5	0.0
1	T	15334887	T	A	het	11	0	11	0.454545454545	0.545454545455	0.0	0.0
1	T	15335031	T	G	het	5	5	0	0.0	0.6	0.0	0.4
1	T	15335033	T	G	het	5	5	0	0.0	0.6	0.0	0.4
1	T	15335137	A	T	het	13	2	11	0.538461538462	0.461538461538	0.0	0.0
1	T	15335724	T	C	het	5	1	4	0.0	0.6	0.4	0.0
1	T	15335725	C	A	het	5	1	4	0.4	0.2	0.4	0.0
1	A	15335732	A	C	het	5	1	4	0.6	0.0	0.4	0.0
1	T	15335883	T	A	het	9	3	6	0.444444444444	0.555555555556	0.0	0.0
1	A	15336101	A	G	het	14	6	8	0.5	0.0	0.0714285714286	0.428571428571
1	A	15336419	G	A	het	37	0	37	0.459459459459	0.0	0.0	0.540540540541
1	A	15336712	A	G	het	11	2	9	0.545454545455	0.0	0.0	0.454545454545
1	T	15337234	T	A	het	9	0	9	0.444444444444	0.444444444444	0.111111111111	0.0
1	T	15337471	T	C	het	8	1	7	0.0	0.5	0.5	0.0
1	A	15342182	T	A	het	8	0	8	0.5	0.5	0.0	0.0
1	G	15342254	G	A	het	5	5	0	0.4	0.0	0.0	0.6
1	A	15342490	A	T	het	5	0	5	0.6	0.4	0.0	0.0
1	A	15342571	A	C	het	5	0	5	0.6	0.0	0.4	0.0
1	T	15343498	T	C	het	9	2	7	0.0	0.555555555556	0.444444444444	0.0
1	A	15343771	C	A	het	6	0	6	0.5	0.0	0.5	0.0
1	A	15343912	G	A	het	11	2	9	0.454545454545	0.0	0.0	0.545454545455
1	C	15344103	C	T	het	5	0	5	0.0	0.4	0.6	0.0
1	A	15344335	C	A	het	5	1	4	0.4	0.2	0.4	0.0
1	C	15344421	C	T	het	5	0	5	0.0	0.4	0.6	0.0
1	T	15344813	T	C	het	7	1	6	0.0	0.571428571429	0.428571428571	0.0
1	T	15345303	T	C	het	7	0	7	0.0	0.571428571429	0.428571428571	0.0
1	A	15345500	C	A	het	7	5	2	0.428571428571	0.142857142857	0.428571428571	0.0
1	A	15345666	G	A	het	18	1	17	0.444444444444	0.0	0.0	0.555555555556
1	A	15346573	G	A	het	8	0	8	0.5	0.0	0.0	0.5
1	A	15346929	A	C	het	5	1	4	0.6	0.0	0.4	0.0
1	A	15347136	G	A	het	6	1	5	0.5	0.0	0.0	0.5
1	T	15347318	T	A	het	8	2	6	0.5	0.5	0.0	0.0
1	A	15347493	C	A	het	5	0	5	0.4	0.0	0.6	0.0
1	T	15347501	T	C	het	6	0	6	0.0	0.5	0.5	0.0
1	T	15347971	T	C	het	7	2	5	0.0	0.571428571429	0.428571428571	0.0
1	A	15348163	C	A	het	6	1	5	0.5	0.0	0.5	0.0
1	T	15348354	T	A	het	8	3	5	0.5	0.5	0.0	0.0
1	A	15348453	T	A	het	6	1	5	0.5	0.5	0.0	0.0
1	C	15348454	C	T	het	5	0	5	0.0	0.4	0.6	0.0
1	T	15348461	T	C	het	6	1	5	0.0	0.5	0.5	0.0
1	C	15348469	T	C	het	5	0	5	0.0	0.4	0.4	0.2
1	A	15348629	A	T	het	5	2	3	0.6	0.4	0.0	0.0
1	A	15348635	T	A	het	5	2	3	0.4	0.6	0.0	0.0
1	T	15348912	T	G	het	5	2	3	0.0	0.6	0.0	0.4
1	A	15350138	A	C	het	18	0	18	0.555555555556	0.0	0.444444444444	0.0
1	T	15350626	T	C	het	8	0	8	0.0	0.5	0.5	0.0
1	A	15351003	G	A	het	28	6	22	0.5	0.0	0.0	0.5
1	C	15351412	C	T	het	5	0	5	0.0	0.4	0.6	0.0
1	T	15351419	T	C	het	10	4	6	0.1	0.5	0.4	0.0
1	T	15351682	T	C	het	5	3	2	0.0	0.6	0.4	0.0
1	A	15352682	A	G	het	15	6	9	0.6	0.0	0.0	0.4
1	C	15353066	G	C	het	7	0	7	0.142857142857	0.0	0.428571428571	0.428571428571
1	C	15353422	A	C	het	38	0	38	0.552631578947	0.0	0.447368421053	0.0
1	A	15354335	A	G	het	11	1	10	0.545454545455	0.0	0.0	0.454545454545
1	A	15355051	G	A	het	20	8	12	0.45	0.0	0.05	0.5
1	T	15355093	T	A	het	7	0	7	0.428571428571	0.571428571429	0.0	0.0
1	A	15355281	C	A	het	6	1	5	0.5	0.0	0.5	0.0
1	A	15355373	A	G	het	45	0	45	0.533333333333	0.0222222222222	0.0	0.444444444444
1	G	15355735	G	C	het	9	9	0	0.0	0.0	0.444444444444	0.555555555556
1	T	15356092	T	C	het	10	4	6	0.0	0.5	0.5	0.0
1	T	15356204	T	C	het	20	5	15	0.0	0.6	0.4	0.0
1	T	15356222	T	A	het	7	0	7	0.428571428571	0.571428571429	0.0	0.0
1	A	15356421	A	G	het	10	0	10	0.6	0.0	0.0	0.4
1	A	15356778	G	A	het	12	2	10	0.416666666667	0.0	0.0	0.583333333333
1	T	15356967	C	T	het	7	0	7	0.0	0.428571428571	0.571428571429	0.0
1	A	15357250	G	A	het	8	2	6	0.5	0.0	0.0	0.5
1	A	15357992	A	T	het	5	1	4	0.6	0.4	0.0	0.0
1	A	15358093	A	T	het	5	1	4	0.6	0.4	0.0	0.0
1	A	15358285	T	A	het	8	5	3	0.5	0.5	0.0	0.0
1	C	15358385	C	A	het	6	0	6	0.5	0.0	0.5	0.0
1	A	15358634	C	A	het	12	0	12	0.5	0.0	0.5	0.0
1	A	15359012	G	A	het	21	3	18	0.47619047619	0.047619047619	0.0	0.47619047619
1	A	15359173	A	C	het	13	1	12	0.538461538462	0.0	0.461538461538	0.0
1	A	15359192	C	A	het	10	1	9	0.4	0.1	0.5	0.0
1	T	15359465	T	A	het	15	7	8	0.4	0.6	0.0	0.0
1	C	15359537	A	C	het	15	0	15	0.533333333333	0.0	0.466666666667	0.0
1	A	15359574	G	A	het	5	0	5	0.4	0.0	0.0	0.6
1	A	15359675	G	A	het	6	0	6	0.5	0.0	0.0	0.5
1	A	15359809	G	A	het	23	0	23	0.434782608696	0.0	0.0	0.565217391304
1	T	15359836	T	A	het	7	2	5	0.428571428571	0.571428571429	0.0	0.0
1	T	15360193	T	C	het	7	2	5	0.0	0.571428571429	0.428571428571	0.0
1	A	15360564	G	A	het	7	2	5	0.428571428571	0.0	0.0	0.571428571429
1	T	15360793	T	C	het	9	1	8	0.0	0.555555555556	0.444444444444	0.0
1	A	15361410	A	C	het	5	0	5	0.6	0.0	0.4	0.0
1	A	15361949	G	A	het	17	0	17	0.470588235294	0.0	0.0	0.529411764706
1	T	15361977	T	C	het	8	1	7	0.0	0.5	0.5	0.0
1	A	15362556	C	A	het	9	0	9	0.444444444444	0.0	0.444444444444	0.111111111111
1	T	15362739	T	C	het	11	3	8	0.0	0.545454545455	0.454545454545	0.0
1	T	15362838	G	A	het	5	2	3	0.4	0.2	0.0	0.4
1	T	15362839	C	T	het	5	2	3	0.0	0.4	0.6	0.0
1	A	15363168	T	A	het	10	0	10	0.4	0.4	0.0	0.2
1	T	15363392	T	C	het	5	1	4	0.0	0.6	0.4	0.0
1	C	15363429	C	A	het	7	0	7	0.428571428571	0.0	0.571428571429	0.0
1	T	15363809	T	C	het	12	2	10	0.0	0.5	0.5	0.0
1	T	15363954	T	C	het	6	3	3	0.0	0.5	0.5	0.0
1	A	15364020	T	A	het	10	0	10	0.4	0.6	0.0	0.0
1	A	15364222	A	G	het	9	0	9	0.555555555556	0.0	0.0	0.444444444444
1	C	15364254	T	C	het	10	0	10	0.0	0.5	0.5	0.0
1	A	15364371	A	T	het	9	6	3	0.555555555556	0.444444444444	0.0	0.0
1	C	15364473	T	C	het	13	0	13	0.0	0.538461538462	0.461538461538	0.0
1	C	15364521	A	C	het	14	0	14	0.571428571429	0.0	0.428571428571	0.0
1	T	15364739	C	T	het	5	2	3	0.0	0.4	0.6	0.0
1	A	15364958	A	G	het	9	5	4	0.555555555556	0.0	0.0	0.444444444444
1	C	15365060	T	C	het	10	0	10	0.0	0.5	0.5	0.0
1	T	15365242	T	C	het	20	0	20	0.0	0.6	0.4	0.0
1	C	15365605	C	T	het	5	0	5	0.0	0.4	0.6	0.0
1	C	15365679	T	C	het	28	0	28	0.0	0.571428571429	0.428571428571	0.0
1	C	15365687	C	A	het	19	0	19	0.473684210526	0.0526315789474	0.473684210526	0.0
1	T	15365712	T	A	het	7	0	7	0.428571428571	0.571428571429	0.0	0.0
1	A	15365986	G	A	het	12	6	6	0.416666666667	0.0	0.0	0.583333333333
1	A	15366200	A	G	het	10	7	3	0.6	0.0	0.0	0.4
1	A	15366475	A	T	het	9	2	7	0.555555555556	0.444444444444	0.0	0.0
1	T	15366571	C	T	het	5	1	4	0.0	0.4	0.6	0.0
1	C	15366817	T	C	het	10	0	10	0.0	0.6	0.4	0.0
1	T	15367131	C	T	het	5	2	3	0.0	0.4	0.6	0.0
1	T	15367342	T	C	het	5	3	2	0.0	0.6	0.4	0.0
1	A	15367501	A	C	het	13	3	10	0.538461538462	0.0	0.461538461538	0.0
1	A	15367503	C	A	het	11	3	8	0.454545454545	0.0	0.545454545455	0.0
1	T	15367641	T	C	het	12	8	4	0.0	0.5	0.5	0.0
1	T	15368418	C	T	het	36	3	33	0.0	0.444444444444	0.555555555556	0.0
1	T	15368503	T	C	het	10	4	6	0.0	0.5	0.5	0.0
1	A	15369184	G	A	het	8	1	7	0.5	0.0	0.0	0.5
1	C	15369219	T	C	het	5	0	5	0.2	0.4	0.4	0.0
1	T	15369344	A	T	het	5	1	4	0.6	0.4	0.0	0.0
1	T	15369584	T	C	het	10	5	5	0.0	0.5	0.4	0.1
1	T	15369835	T	C	het	11	0	11	0.0	0.545454545455	0.454545454545	0.0
1	A	15369858	G	A	het	16	0	16	0.4375	0.0	0.125	0.4375
1	A	15370468	A	G	het	38	20	18	0.552631578947	0.0	0.0	0.447368421053
1	T	15370487	T	C	het	25	12	13	0.0	0.56	0.44	0.0
1	T	15370527	C	T	het	7	3	4	0.0	0.428571428571	0.571428571429	0.0
1	T	15371534	T	C	het	5	3	2	0.0	0.6	0.4	0.0
1	T	15371584	C	T	het	12	10	2	0.0	0.416666666667	0.583333333333	0.0
1	G	15371597	T	G	het	6	6	0	0.0	0.5	0.0	0.5
1	T	15371633	T	C	het	6	2	4	0.0	0.5	0.5	0.0
1	C	15371856	T	C	het	10	0	10	0.0	0.6	0.4	0.0
1	C	15371870	C	T	het	5	0	5	0.0	0.4	0.6	0.0
1	T	15371946	T	C	het	8	5	3	0.0	0.5	0.5	0.0
1	G	15371991	G	A	het	5	5	0	0.4	0.0	0.0	0.6
1	T	15372116	T	C	het	10	5	5	0.0	0.5	0.4	0.1
1	T	15372240	C	T	het	5	1	4	0.0	0.4	0.6	0.0
1	A	15372367	G	A	het	9	1	8	0.444444444444	0.0	0.0	0.555555555556
1	A	15372374	G	A	het	10	2	8	0.4	0.0	0.0	0.6
1	G	15372501	T	G	het	7	7	0	0.0	0.571428571429	0.0	0.428571428571
1	T	15372515	T	C	het	10	6	4	0.0	0.6	0.4	0.0
1	C	15372728	C	T	het	30	0	30	0.0	0.4	0.6	0.0
1	A	15372981	G	A	het	16	0	16	0.4375	0.0	0.0	0.5625
1	A	15373038	G	A	het	12	2	10	0.416666666667	0.0	0.0833333333333	0.5
1	T	15373145	T	C	het	15	0	15	0.0	0.6	0.4	0.0
1	C	15373465	T	C	het	6	0	6	0.0	0.5	0.5	0.0
1	T	15373564	T	A	het	7	0	7	0.428571428571	0.571428571429	0.0	0.0
1	T	15373628	T	A	het	5	0	5	0.4	0.6	0.0	0.0
1	A	15373782	A	C	het	5	1	4	0.6	0.0	0.4	0.0
1	A	15373833	C	A	het	6	4	2	0.5	0.0	0.5	0.0
1	A	15373838	A	T	het	5	4	1	0.6	0.4	0.0	0.0
1	T	15374015	T	C	het	10	0	10	0.0	0.6	0.4	0.0
1	T	15374018	T	A	het	9	0	9	0.444444444444	0.555555555556	0.0	0.0
1	C	15374042	C	T	het	5	0	5	0.0	0.4	0.6	0.0
1	A	15374093	C	A	het	9	1	8	0.444444444444	0.0	0.555555555556	0.0
1	T	15374762	T	C	het	5	0	5	0.0	0.6	0.4	0.0
1	T	15374874	T	C	het	7	0	7	0.142857142857	0.428571428571	0.428571428571	0.0
1	A	15375057	G	A	het	14	0	14	0.428571428571	0.0714285714286	0.0	0.5
1	T	15375061	T	C	het	12	0	12	0.0	0.583333333333	0.416666666667	0.0
1	C	15375063	C	G	het	10	0	10	0.0	0.0	0.6	0.4
1	C	15375234	C	T	het	7	0	7	0.0	0.428571428571	0.571428571429	0.0
1	C	15375304	C	A	het	12	0	12	0.416666666667	0.0	0.416666666667	0.166666666667
1	A	15375365	G	A	het	6	6	0	0.5	0.0	0.0	0.5
1	A	15375407	G	A	het	40	16	24	0.425	0.0	0.0	0.575
1	T	15375455	T	C	het	12	7	5	0.0	0.583333333333	0.416666666667	0.0
1	C	15375569	C	T	het	7	0	7	0.0	0.428571428571	0.571428571429	0.0
1	T	15375716	T	G	het	11	10	1	0.0	0.545454545455	0.0	0.454545454545
1	A	15375741	A	T	het	9	9	0	0.555555555556	0.444444444444	0.0	0.0
1	T	15375747	T	C	het	5	5	0	0.0	0.6	0.4	0.0
1	T	15375770	A	T	het	7	2	5	0.571428571429	0.428571428571	0.0	0.0
1	A	15375847	A	G	het	13	4	9	0.538461538462	0.0	0.0	0.461538461538
1	A	15376255	A	T	het	5	2	3	0.6	0.4	0.0	0.0
1	T	15377238	T	A	het	5	0	5	0.4	0.6	0.0	0.0
1	C	15377239	C	A	het	5	0	5	0.4	0.0	0.6	0.0
1	A	15377325	A	G	het	43	4	39	0.558139534884	0.0	0.0	0.441860465116
1	T	15377349	T	C	het	12	3	9	0.0	0.5	0.5	0.0
1	A	15377647	A	C	het	17	0	17	0.588235294118	0.0	0.411764705882	0.0
1	A	15377823	G	A	het	20	12	8	0.4	0.0	0.0	0.6
1	T	15377984	T	C	het	5	0	5	0.0	0.6	0.4	0.0
1	T	15378148	T	C	het	7	0	7	0.0	0.571428571429	0.428571428571	0.0
1	T	15378205	C	T	het	12	6	6	0.0	0.416666666667	0.583333333333	0.0
1	A	15378384	A	C	het	30	19	11	0.466666666667	0.1	0.433333333333	0.0
1	A	15381008	A	G	het	5	3	2	0.6	0.0	0.0	0.4
1	A	15383228	A	G	het	7	2	5	0.571428571429	0.0	0.0	0.428571428571
1	A	15383578	G	A	het	5	0	5	0.4	0.0	0.0	0.6
1	C	15387709	A	C	het	23	0	23	0.521739130435	0.0	0.478260869565	0.0
1	T	15387774	C	T	het	5	0	5	0.0	0.4	0.6	0.0
1	G	15387871	G	T	het	14	14	0	0.0	0.428571428571	0.0	0.571428571429
1	C	15388452	C	A	het	12	0	12	0.416666666667	0.0833333333333	0.5	0.0
1	T	15388575	T	C	het	10	0	10	0.0	0.6	0.4	0.0
1	T	15388910	T	C	het	11	3	8	0.0	0.545454545455	0.454545454545	0.0
1	C	15388958	A	C	het	16	0	16	0.5625	0.0	0.4375	0.0
1	A	15388959	A	C	het	16	0	16	0.5625	0.0	0.4375	0.0
1	C	15389362	C	A	het	7	0	7	0.428571428571	0.0	0.571428571429	0.0
1	T	15389421	T	C	het	9	2	7	0.0	0.555555555556	0.444444444444	0.0
1	T	15389509	T	A	het	10	0	10	0.4	0.6	0.0	0.0
1	C	15389854	T	C	het	18	0	18	0.0	0.555555555556	0.444444444444	0.0
1	T	15390135	T	A	het	7	0	7	0.428571428571	0.428571428571	0.142857142857	0.0
1	T	15390526	T	C	het	6	6	0	0.0	0.5	0.5	0.0
1	T	15395533	T	A	het	5	0	5	0.4	0.6	0.0	0.0
1	C	15395656	T	C	het	8	0	8	0.0	0.5	0.5	0.0
1	A	15395677	A	G	het	7	0	7	0.571428571429	0.0	0.0	0.428571428571
1	C	15395680	C	T	het	7	0	7	0.0	0.428571428571	0.571428571429	0.0
1	A	15396283	A	G	het	9	1	8	0.555555555556	0.0	0.0	0.444444444444
1	A	15396342	A	T	het	7	2	5	0.571428571429	0.428571428571	0.0	0.0
1	C	15396474	A	C	het	9	0	9	0.555555555556	0.0	0.444444444444	0.0
1	C	15396501	C	A	het	6	0	6	0.5	0.0	0.5	0.0
1	T	15396558	T	A	het	12	1	11	0.416666666667	0.583333333333	0.0	0.0
1	A	15396799	A	G	het	11	3	8	0.545454545455	0.0	0.0	0.454545454545
1	T	15397250	C	T	het	5	0	5	0.0	0.4	0.6	0.0
1	T	15397360	T	A	het	20	5	15	0.4	0.6	0.0	0.0
1	T	15397361	T	A	het	20	5	15	0.4	0.6	0.0	0.0
1	A	15398292	T	A	het	5	1	4	0.4	0.4	0.0	0.2
1	A	15404517	A	G	het	5	1	4	0.6	0.0	0.0	0.4
1	A	15406813	A	C	het	10	0	10	0.6	0.0	0.4	0.0
1	T	15406847	T	C	het	12	1	11	0.0	0.583333333333	0.416666666667	0.0
1	A	15406969	G	A	het	24	2	22	0.416666666667	0.0	0.0	0.583333333333
1	C	15407142	C	A	het	7	0	7	0.428571428571	0.0	0.571428571429	0.0
1	A	15407438	A	G	het	5	1	4	0.6	0.0	0.0	0.4
1	C	15408343	T	C	het	6	0	6	0.0	0.5	0.5	0.0
1	T	15408784	T	C	het	7	1	6	0.0	0.571428571429	0.428571428571	0.0
1	A	15408911	T	A	het	13	0	13	0.461538461538	0.538461538462	0.0	0.0
1	A	15409370	G	A	het	5	2	3	0.4	0.0	0.0	0.6
1	A	15409567	A	T	het	5	0	5	0.6	0.4	0.0	0.0
1	A	15409672	A	G	het	7	0	7	0.571428571429	0.0	0.0	0.428571428571
1	A	15410336	G	A	het	5	0	5	0.4	0.0	0.0	0.6
1	T	15410405	T	A	het	5	5	0	0.4	0.6	0.0	0.0
1	C	15412149	C	T	het	5	0	5	0.0	0.4	0.6	0.0
1	A	15412292	G	A	het	8	0	8	0.5	0.0	0.0	0.5
1	T	15412425	T	C	het	5	3	2	0.0	0.6	0.4	0.0
1	A	15412429	A	G	het	5	1	4	0.6	0.0	0.0	0.4
1	T	15419309	T	A	het	5	2	3	0.4	0.4	0.2	0.0
1	A	15422790	A	G	het	10	4	6	0.6	0.0	0.0	0.4
1	C	15424277	T	G	het	5	0	5	0.0	0.6	0.0	0.4
1	A	15425780	A	G	het	7	4	3	0.571428571429	0.0	0.0	0.428571428571
1	A	15426339	G	A	het	48	40	8	0.5	0.0	0.0	0.5
1	A	15428942	A	T	het	47	32	15	0.553191489362	0.446808510638	0.0	0.0
1	A	15428946	T	A	het	42	32	10	0.5	0.5	0.0	0.0
1	T	15429919	T	A	het	216	55	161	0.425925925926	0.453703703704	0.106481481481	0.0138888888889
1	T	15430584	T	C	het	37	16	21	0.0	0.540540540541	0.459459459459	0.0
1	C	15430592	C	A	het	21	0	21	0.47619047619	0.0	0.47619047619	0.047619047619
1	C	15430672	C	T	het	30	0	30	0.0	0.466666666667	0.533333333333	0.0
1	T	15430674	T	C	het	30	1	29	0.0	0.5	0.5	0.0
1	C	15430702	C	A	het	41	0	41	0.439024390244	0.0	0.560975609756	0.0
1	C	15430705	C	A	het	39	0	39	0.410256410256	0.0	0.589743589744	0.0
1	C	15436830	C	A	het	15	0	15	0.4	0.0	0.6	0.0
1	A	15436860	G	A	het	67	47	20	0.477611940299	0.0	0.0	0.522388059701
1	A	15436870	T	A	het	78	63	15	0.461538461538	0.525641025641	0.0128205128205	0.0
1	G	15436973	G	T	het	383	383	0	0.00522193211488	0.433420365535	0.0130548302872	0.548302872063
1	T	15437061	T	C	het	348	326	22	0.0	0.580459770115	0.419540229885	0.0
1	A	15437485	G	A	het	810	528	282	0.47037037037	0.0111111111111	0.00617283950617	0.512345679012
1	T	15437514	A	T	het	438	196	242	0.472602739726	0.420091324201	0.00228310502283	0.10502283105
1	T	15437708	T	A	het	95	77	18	0.431578947368	0.568421052632	0.0	0.0
1	C	15437713	T	C	het	8	0	8	0.0	0.5	0.5	0.0
1	T	15437773	C	T	het	161	134	27	0.0	0.459627329193	0.534161490683	0.00621118012422
1	T	15446205	T	C	het	6	4	2	0.0	0.5	0.5	0.0
1	T	15447401	T	C	het	5	4	1	0.0	0.6	0.4	0.0
1	T	15453156	T	A	het	8	5	3	0.5	0.5	0.0	0.0
1	A	15462923	G	A	het	8	0	8	0.5	0.0	0.0	0.5
1	T	15463778	T	C	het	5	1	4	0.0	0.6	0.4	0.0
1	A	15469862	A	G	het	7	0	7	0.571428571429	0.0	0.0	0.428571428571
1	C	15469909	C	A	het	5	0	5	0.4	0.0	0.6	0.0
1	T	15470222	T	C	het	5	0	5	0.0	0.6	0.4	0.0
1	T	15470890	T	C	het	20	9	11	0.0	0.6	0.4	0.0
1	A	15473904	A	G	het	7	1	6	0.571428571429	0.0	0.0	0.428571428571
1	A	15475926	G	A	het	5	1	4	0.4	0.0	0.2	0.4
1	T	15476287	T	C	het	6	1	5	0.0	0.5	0.5	0.0
1	A	15476802	G	A	het	5	0	5	0.4	0.0	0.0	0.6
1	A	15477515	A	G	het	5	3	2	0.6	0.0	0.0	0.4
1	A	15482746	A	G	het	5	5	0	0.6	0.0	0.0	0.4
1	A	15483285	G	A	het	5	5	0	0.4	0.0	0.0	0.6
1	A	15487150	G	A	het	6	0	6	0.5	0.0	0.0	0.5
1	T	15487800	C	T	het	9	6	3	0.0	0.444444444444	0.555555555556	0.0
1	T	15495724	T	C	het	5	1	4	0.0	0.6	0.4	0.0
1	T	15500932	T	C	het	132	100	32	0.0	0.590909090909	0.409090909091	0.0
1	T	15501141	T	C	het	10	5	5	0.0	0.5	0.5	0.0
1	T	15503807	T	C	het	5	2	3	0.0	0.6	0.4	0.0
1	A	15503844	A	G	het	9	3	6	0.555555555556	0.0	0.0	0.444444444444
1	T	15506862	T	C	het	5	4	1	0.0	0.4	0.4	0.2
1	T	15508095	T	G	het	7	6	1	0.0	0.571428571429	0.0	0.428571428571
1	T	15536497	C	T	het	7	6	1	0.0	0.428571428571	0.571428571429	0.0
1	T	15536918	T	C	het	5	0	5	0.0	0.6	0.4	0.0
1	A	15542527	A	G	het	16	8	8	0.5625	0.0	0.0	0.4375
1	C	15544004	C	T	het	5	0	5	0.0	0.4	0.6	0.0
1	A	15555345	A	G	het	5	3	2	0.6	0.0	0.0	0.4
1	G	15557863	T	G	het	6	6	0	0.0	0.5	0.0	0.5
1	G	15565073	G	T	het	5	5	0	0.0	0.4	0.0	0.6
1	C	15587303	A	C	het	43	0	43	0.53488372093	0.0	0.46511627907	0.0
1	T	15587387	T	C	het	1372	1293	79	0.00801749271137	0.559766763848	0.404518950437	0.0276967930029
1	C	15587544	A	C	het	13	0	13	0.538461538462	0.0	0.461538461538	0.0
1	A	15587568	A	T	het	321	310	11	0.554517133956	0.439252336449	0.0	0.00623052959502
1	A	15587771	G	A	het	148	75	73	0.445945945946	0.0	0.0	0.554054054054
1	C	15587945	C	T	het	51	0	51	0.0392156862745	0.43137254902	0.529411764706	0.0
1	A	15587947	A	G	het	184	131	53	0.54347826087	0.0271739130435	0.0054347826087	0.423913043478
1	A	15588757	A	T	het	127	117	10	0.551181102362	0.448818897638	0.0	0.0
1	G	15588758	G	A	het	106	106	0	0.5	0.0	0.0	0.5
1	T	15596195	C	T	het	5	5	0	0.0	0.4	0.6	0.0
1	C	15598864	T	C	het	39	0	39	0.0	0.512820512821	0.487179487179	0.0
1	A	15599468	T	A	het	324	307	17	0.444444444444	0.530864197531	0.00308641975309	0.0216049382716
1	C	15599558	C	A	het	19	0	19	0.421052631579	0.0	0.578947368421	0.0
1	C	15600463	C	T	het	33	0	33	0.030303030303	0.424242424242	0.545454545455	0.0
1	C	15600612	T	C	het	8	0	8	0.0	0.5	0.5	0.0
[truncated: 9,215 more rows]
